# Supplementary material for: Millennial-timescale thermogenic CO2 release preceding the Paleocene-Eocene Thermal Maximum
Source: Nat Commun. 2025 Jun 30;16:5375. doi: 10.1038/s41467-025-60939-3 (PMC12209464; doi:10.1038/s41467-025-60939-3)
Supplement: Supplementary file 3 — Supplementary Dataset 1 [file 41467_2025_60939_MOESM3_ESM.xlsx]

## Sheet: XRF & Bulk carbonate isotopes
Sample NO.	Depth (m)	P2O5	S	TiO2	V	Cr	(MnO+MnO2)	Co	Ni	Cu	Zn	Rb	Sr	Zr	Pb	Al2O3	Fe2O3	SiO2	CaO	MgO	K2O	δ13Ccarb	δ18Ocarb	Comment
19KZGS01	0	0.06962	0.01987	0.0193	0.00188333	0.00336667	0.02519	0.0001	0.00536	0.01389	0.00825	0.00125556	0.01669	0.000333333	0	1.33212	0.28271	3.81467	95.8442	0.74678	0	2.78187	-4.12509
19KZGS02	1.5	0.06937	0.01045	0.0135375	0.00246	0.0043	0.0236	0.0001	0.00536	0.01421	0.0178	0.00131	0.01587	0	0	1.15238	0.26104	2.92826	94.0238	0.72652	0	4.59344	-4.5326
19KZGS03	3	0.09307	0.01703	0.0213	0.00376667	0.0041	0.02717	0.0001	0.0055	0.01356	0.00838	0.00135	0.0159	0	0	1.84822	0.50704	6.92997	88.255	0.83162	0.1274	3.642	-3.82499
19KZGS04	4	0.07618	0.01448	0.0293	0.0014	0.0016	0.0274	0.0001	0.00463	0.01159	0.00771	0.00182	0.01766	0.00054	0	2.9858	0.42181	13.6834	83.6739	0.8976	0.40958	3.09789	-3.66336
19KZGS05	4.04132	0.13649	0.0098	0.0373625	0.00165	0.0014	0.03065	0.0002	0.00416	0.01005	0.00744	0.0023	0.01963	0.00038	0	4.60974	0.59457	20.1834	77.1019	1.15185	0.88517	2.814	-3.09285
19KZGS06	4.12832	0.0656	0.01132	0.09436	0.0025	0.002975	0.02551	0.0003	0.00359	0.0077	0.007	0.00446	0.02292	0.00779	0	8.68405	1.19657	38.8109	52.6327	1.88001	1.92131	2.75333	-3.29044
19KZGS07	4.30232	0.07904	0.01072	0.0728	0.00118333	0.00286667	0.02769	0.0002	0.0039	0.00895	0.0073	0.00334	0.01885	0.0045	0	6.84314	0.9261	31.0399	62.9759	1.50352	1.3921	2.9	-3.49094
19KZGS08	4.38932	0.07314	0.01157	0.09363	0.00238333	0.00286	0.02394	0.0003	0.00355	0.00815	0.00707	0.00424	0.02167	0.0054	0	8.14321	1.16555	37.8225	53.355	1.68659	1.7392	2.85656	-3.66197
19KZGS09	4.47632	0.08337	0.01323	0.10994	0.0033	0.00422	0.02316	0.00031	0.00354	0.00777	0.0073	0.00528	0.02203	0.00605714	0	9.20531	1.24519	42.4844	40.3631	2.03048	2.09428	2.82571	-4.22815
19KZGS10	4.56332	0.07587	0.01376	0.1186	0.00291667	0.00274	0.02399	0.00038	0.00348	0.00744	0.00686	0.0052	0.02242	0.0061	0	9.36666	1.28191	43.3257	40.7334	2.07578	2.11075	4.66422	-4.42245
19KZGS11	4.65032	0.0978098	0.157805	0.124955	0.00273084	0.00397538	0.0274539	0.000434783	0.00249409	0.00753923	0.00813008	0.00586466	0.0201158	0.00644679	0	9.35528	1.79325	46.673	40.7476	2.20457	2.5815	3.04567	-3.44079
19KZGS12	4.73732	0.0747141	0.138167	0.130613	0.00322239	0.00450735	0.0279586	0.000434783	0.00238136	0.00689779	0.00835925	0.00677644	0.0193234	0.00526784	0	9.90311	1.883	48.5277	37.0853	2.7143	2.61323	3.31157	-3.15604
19KZGS13	4.82432	0.0727297	0.118412	0.149865	0.00449678	0.00567138	0.0296072	0.000478261	0.00252227	0.00683272	0.00906859	0.0078233	0.0195048	0.00630879	0	10.5089	2.07821	49.8877	32.4191	2.95858	2.86628	3.25967	-3.36675
19KZGS14	4.91132	0.0755509	0.13224	0.144547	0.00398702	0.00455736	0.0292259	0.000445652	0.00264909	0.0068885	0.00885033	0.00669764	0.018531	0.00571846	0	9.59986	1.98889	45.8907	35.6228	3.25929	2.54449	3.22743	-3.238
19KZGS15	4.99832	0.0751777	0.152131	0.121817	0.00241627	0.00465715	0.0309161	0.000417633	0.00268541	0.00752227	0.0126831	0.00550938	0.0190825	0.00579628	0	8.90275	1.81046	43.0274	39.6906	3.47738	2.43684	3.25144	-3.13373
19KZGS16	5.08533	0.0900137	0.176942	0.15333	0.00480737	0.00556326	0.0310739	0.000522042	0.00255114	0.00675431	0.00936412	0.00733464	0.0183898	0.00581713	0	10.3763	2.15212	48.9037	33.6954	3.06931	2.83699	3.21367	-3.09212
19KZGS17	5.17232	0.142439	0.191736	0.12114	0.00392644	0.00336461	0.0321333	0.000428074	0.00256527	0.00719843	0.010377	0.00610286	0.0193292	0.00545121	0	9.23483	1.937	44.026	38.8843	2.90037	2.43998	3.08975	-3.46062
19KZGS18	5.25932	0.0786435	0.150849	0.0923437	0.00225519	0.00134917	0.0336436	0.000313225	0.00267834	0.00803116	0.0111421	0.00450156	0.0167766	0.00394063	0	7.68879	1.44797	37.3557	51.0714	2.86091	2.06377	1.46986	-0.555898
19KZGS19	5.34632	0.063102	0.186028	0.147187	0.00316416	0.00381766	0.0289211	0.000522042	0.002431	0.006523	0.0155817	0.00740182	0.0167007	0.00881952	0	11.072	2.1455	49.7438	22.777	3.50494	3.99128	3.03714	-2.79756
19KZGS20	5.43332	0.0770504	0.140599	0.0892834	0.00196322	0.00361445	0.0295861	0.000313225	0.00272074	0.00820695	0.0104956	0.00440078	0.0166438	0.0038066	0	8.13263	1.40877	39.2224	43.9693	2.55226	2.52106	3.10611	-2.63859
19KZGS21	5.52032	0.0711403	0.157955	0.103975	0.00263441	0.00314093	0.029789	0.000396752	0.00243807	0.00742974	0.00997834	0.00531901	0.0180387	0.00541502	0	9.17167	1.6768	43.451	40.4377	2.82598	3.05637	3.28189	-2.47476
19KZGS22	5.60733	0.0747268	0.146321	0.126574	0.003168	0.0033361	0.0292974	0.000432692	0.00239933	0.00679786	0.00857965	0.00593482	0.0174227	0.00571294	0	9.67104	1.86136	46.6362	43.1813	2.18181	2.89777	3.11933	-3.02595
19KZGS23	5.69433	0.0833301	0.164306	0.147756	0.00316354	0.00500909	0.0284478	0.000540865	0.00250305	0.00686413	0.00817526	0.00651931	0.0187777	0.00676827	0	9.99042	2.23847	49.0679	36.6435	2.46918	3.06535	3.12486	-3.47496
19KZGS24	5.76409	0.06416	0.0071	0.05894	0.00188333	0.00372	0.02186	0.0002	0.00401	0.00898	0.00762	0.00317	0.02152	0.0025	0	6.42765	0.83571	28.6787	67.2484	1.18009	1.88186	3.03656	-3.5438
19KZGS25	6.00917	0.06402	0.01654	0.07297	0.0024	0.00366667	0.02248	0.000283333	0.00375	0.00875	0.01032	0.0033	0.02534	0.0047	0	7.02555	0.95275	31.5672	61.659	1.2344	2.09682	2.99067	-3.46963
19KZGS26	6.25425	0.06686	0.0083	0.08164	0.002125	0.00294	0.02531	0.0003	0.00392	0.00852	0.00829	0.00366	0.02782	0.0046375	0	7.48048	1.03009	32.9253	63.6893	1.36948	2.1673	2.96456	-3.59998
19KZGS27	6.49932	0.07132	0.00992	0.06684	0.00232857	0.0023125	0.02678	0.0002	0.00417	0.00919	0.00863	0.00326	0.02588	0.00458	0	6.48655	0.90896	28.2608	66.4453	1.19384	1.85327	3.03467	-3.09257
19KZGS28	6.7444	0.07706	0.01659	0.0751	0.0017	0.00266	0.02577	0.0003	0.00389	0.00913	0.0084	0.00338	0.02477	0.00282	0	7.12985	1.01549	31.0746	63.4757	1.38066	1.9873	2.92622	-3.3994
19KZGS29	6.98948	0.06343	0.00992	0.10243	0.0019	0.0028125	0.02376	0.0003	0.00368	0.00803	0.00876	0.0047	0.02845	0.00621111	0	8.91265	1.14435	38.9015	45.7304	1.53265	2.71702	2.75375	-3.83861
19KZGS30	7.23455	0.06724	0.00889	0.07093	0.00213333	0.0033	0.02848	0.0003	0.00396	0.00973	0.00853	0.00346	0.02917	0.00475556	0	6.75978	0.91097	29.3783	63.294	1.29437	1.8205	2.67189	-3.22976
19KZGS31	7.47963	0.07697	0.00977	0.08223	0.00288333	0.003325	0.03452	0.0003	0.00401	0.00872	0.00744	0.0038	0.02793	0.00587	0	7.3937	1.07452	31.9111	61.5343	1.36033	2.08999	2.60387	-3.37643
19KZGS32	7.72471	0.06158	0.00856	0.08556	0.00156	0.002675	0.03184	0.0003	0.00394	0.00912	0.00729	0.00379	0.026	0.00556667	0	7.56009	1.09306	32.857	60.896	1.45251	1.95846	2.67963	-3.6707
19KZGS33	7.96979	0.1054	0.01317	0.10477	0.00325714	0.00272857	0.03453	0.0004	0.00422	0.00984	0.0079	0.00429	0.02772	0.00598	0	7.90127	1.41264	34.5059	48.6331	2.60639	2.1619	2.70767	-3.81193
19KZGS34	8.21486	0.131327	0.173821	0.120659	0.00377096	0.0032636	0.0382206	0.000435835	0.00288102	0.00919065	0.00899689	0.00491197	0.0265896	0.00577825	0	8.08648	1.90838	38.0793	49.349	2.75974	2.35746	2.72478	-3.53025
19KZGS35	8.45994	0.150107	0.166083	0.113103	0.00207485	0.00362355	0.0375985	0.000435835	0.00272362	0.00827616	0.00832076	0.00451856	0.0254019	0.00488786	0	7.89236	1.73405	36.6157	52.0611	2.3728	2.17678	2.78444	-3.34422
19KZGS36	8.70502	0.0820543	0.134367	0.126753	0.00266187	0.00310421	0.035798	0.00048913	0.00279	0.00851475	0.00917416	0.00497363	0.0246468	0.00579435	0	8.32976	2.13602	39.6698	48.2516	2.86707	2.35146	2.92	-3.40751
19KZGS37	8.95009	0.090398	0.18951	0.0839384	0.00326953	0.00225939	0.0442523	0.000326087	0.00310237	0.00983698	0.0098168	0.00389582	0.0230327	0.00432262	0	6.53772	1.51159	30.3604	58.9602	2.6693	1.6994	2.86967	-2.88077
19KZGS38	8.98687	0.048465	0.161125	0.431872	0.0101527	0.00874286	0.0393517	0.00142391	0.00362771	0.00738946	0.0122211	0.0133266	0.0143435	0.0164667	0.00148743	13.2968	5.30429	60.6864	3.47376	4.26826	4.47544	1.70644	-0.838942
19KZGS39	9.07904	0.0477736	0.147979	0.40819	0.00852336	0.00819274	0.0409815	0.00134783	0.00365611	0.00711751	0.0119441	0.0132031	0.0376952	0.0196323	0.00113931	13.0347	4.92146	58.7075	4.16594	4.24875	4.23865	1.68667	-2.09581
19KZGS40	9.17122	0.0482623	0.152516	0.387267	0.00967952	0.00853657	0.0385142	0.00130435	0.00350702	0.00733319	0.0146476	0.0132144	0.0113086	0.0165222	0.0010325	13.0906	4.75755	59.7985	3.84524	4.18282	4.3754	1.77189	-1.72567
19KZGS41	9.26339	0.0488702	0.138206	0.399581	0.00873846	0.00868392	0.0426678	0.0013587	0.00382649	0.00792397	0.014426	0.0129674	0.0109123	0.0147728	0.00103081	12.8144	5.10659	57.7639	5.10534	4.36291	4.15416	1.33978	-0.853964
19KZGS42	9.35557	0.048012	0.130761	0.383707	0.0109594	0.00757387	0.0363186	0.00119565	0.00342183	0.00644233	0.0109469	0.012552	0.0116855	0.0172072	0.000901955	12.7189	4.52191	60.1073	4.34895	3.92512	3.93727	1.73863	-1.19821
19KZGS43	9.44774	0.0472519	0.125242	0.400947	0.00811637	0.00789752	0.0345507	0.00124648	0.00298829	0.00619921	0.0113973	0.0127684	0.0123474	0.0172349	0.000959132	13.0198	4.56982	61.9503	4.06706	3.88161	4.24591	2.07789	-1.09291
19KZGS44	9.53992	0.0491078	0.132317	0.387963	0.00839363	0.00800611	0.0388767	0.00136268	0.00336532	0.00673217	0.0123434	0.0128699	0.0214008	0.0188418	0.000783906	12.9759	4.79178	59.4336	4.4732	4.04882	4.33864	1.70044	-1.13602
19KZGS45	9.63209	0.0465682	0.129111	0.41356	0.00792192	0.00777412	0.0367761	0.00136268	0.00333739	0.00689113	0.0113973	0.0133437	0.0109479	0.0168308	0.00105136	13.4173	4.88238	61.9341	3.14097	4.05136	4.5216	2.12689	-0.646231
19KZGS46	9.72427	0.0463362	0.137954	0.401262	0.00893305	0.0091019	0.0353342	0.00137324	0.00335833	0.00671347	0.011854	0.0141896	0.00893922	0.0162012	0.00166004	13.7545	5.08393	61.2222	2.78624	3.96299	4.82256	2.00762	-0.769926
19KZGS47	9.81644	0.0466292	0.143592	0.409142	0.00872852	0.00810906	0.0351752	0.00126761	0.00315586	0.00661997	0.0111906	0.0130053	0.00978649	0.0171221	0.00153323	13.0949	4.42516	62.9969	3.02667	3.94697	4.28347	2.12311	-0.577239
19KZGS48	9.90862	0.048827	0.140497	0.396956	0.00712493	0.00881067	0.04251	0.00137324	0.00349099	0.00719033	0.0115169	0.0127458	0.010015	0.0150829	0.000922242	13.0337	5.09585	58.7105	4.97223	4.23719	4.1567	1.309	-0.964519
19KZGS49	10.0008	0.0476426	0.145913	0.400486	0.00812357	0.0066512	0.0401597	0.00126761	0.00330946	0.00723708	0.0102662	0.0124075	0.00995785	0.0151768	0.000961767	12.5302	4.59056	59.3427	4.79493	4.25105	4.20513	1.837	-0.701765
19KZGS50	10.093	0.0464078	0.138949	0.422577	0.00851572	0.00854857	0.0420306	0.00144643	0.00345769	0.00654446	0.0113596	0.0132839	0.00915526	0.0149595	0.000980769	13.2832	5.38259	58.7823	4.08247	4.40296	4.24133	1.79311	-0.295448
19KZGS51	10.1851	0.0471978	0.128287	0.41777	0.00779145	0.00838352	0.0420531	0.00143571	0.00371719	0.00804248	0.012031	0.0134964	0.00927115	0.0153771	0.000957961	13.23	5.20435	58.558	4.07282	4.40311	4.26173	1.63443	-0.486403
19KZGS52	10.2773	0.0481315	0.142541	0.416005	0.00914562	0.00847233	0.0445581	0.001425	0.00368914	0.00743391	0.011966	0.0132504	0.0093291	0.0151265	0.00114043	13.008	5.22716	58.0717	4.28939	4.42922	4.22884	1.859	-0.593783
19KZGS53	10.3695	0.0432357	0.157019	0.469991	0.00902464	0.0101619	0.0321351	0.00139286	0.00330339	0.0068347	0.0129731	0.0139995	0.00912629	0.0204348	0.00200716	13.9458	4.91567	64.3725	1.01732	3.45809	4.24325	1.8288	-0.545066
19KZGS54	10.4617	0.0448636	0.135807	0.44366	0.0102469	0.00853873	0.0382845	0.001425	0.00359796	0.0072092	0.012161	0.0144468	0.0085565	0.0151729	0.00127728	13.7906	5.18563	61.308	2.4828	3.9637	4.41351	1.55867	-0.307412	POE
19KZGS55	10.5538	0.0469464	0.141755	0.443479	0.0107407	0.0106341	0.0439826	0.00155357	0.00371018	0.00736837	0.0119552	0.0141896	0.00839232	0.0162866	0.00171825	13.6733	5.60884	62.1528	1.81107	3.80314	4.28458	0.671333	-0.870023	POE
19KZGS56	10.646	0.0493404	0.140857	0.376576	0.00783534	0.00782608	0.043283	0.00128571	0.00333145	0.00696578	0.0105366	0.0129596	0.011193	0.0149966	0.000524597	13.7293	4.7893	59.2341	5.41247	3.60912	4.04938	-0.203667	-2.11246	POE
19KZGS57	10.7382	0.047405	0.184309	0.386782	0.0101727	0.00861134	0.0418871	0.00141646	0.00371856	0.00726008	0.011872	0.0135919	0.0167831	0.0161436	9.30374e-05	13.6489	5.21653	58.3271	4.54385	3.81063	4.2232	0.290333	-1.57989	POE
19KZGS58	10.8304	0.0493768	0.229582	0.371502	0.0104633	0.00874896	0.0445742	0.00141646	0.00379798	0.00795197	0.0122424	0.0139155	0.00947705	0.013871	0.000418668	13.6403	5.29808	56.0976	4.52694	3.82203	4.3179	0.0143333	-1.66359	POE
19KZGS59	10.9225	0.0490108	0.198787	0.418249	0.00981768	0.00831643	0.0393016	0.00130751	0.00348028	0.00726956	0.0110116	0.0130451	0.0101756	0.0180389	0.000713287	13.453	4.80841	60.5367	3.93664	3.55821	3.99859	0.460444	-2.10292	POE
19KZGS60	11.0147	0.0459055	0.162017	0.41539	0.0112221	0.0108428	0.0410968	0.00152542	0.0038413	0.00708948	0.0122532	0.014931	0.00829714	0.0153043	0.00113506	14.1453	5.68336	59.1597	2.35943	3.89344	4.56808	0.678222	-1.28347	POE
19KZGS61	11.1069	0.0484913	0.189365	0.404074	0.00923527	0.0094248	0.0506258	0.00129661	0.00356693	0.00653028	0.0107937	0.0124648	0.010185	0.0179258	0.000907115	13.2203	4.62263	62.0846	3.86353	3.30489	3.86198	0.435889	-2.65206	POE
19KZGS62	11.1991	0.0244168	0.0411363	0.210247	0.00474244	0.00511175	0.0264194	0.000806295	0.00337919	0.00960112	0.0108264	0.00916168	0.00630545	0.0106649	0.000279112	11.7033	3.11006	52.3735	2.28936	2.07089	2.02417	0.819333	-2.1468	POE
19KZGS63	11.2912	0.0539933	0.129844	0.393998	0.00793734	0.00807313	0.0485597	0.00129661	0.00333587	0.00658715	0.0103036	0.0127661	0.0115537	0.016153	0.00037215	13.6243	4.80922	61.056	5.07892	3.31068	3.94643	-0.385778	-2.54994	POE
19KZGS64	11.3834	0.0473177	0.157774	0.407066	0.00904288	0.00930716	0.0391277	0.00148248	0.00396043	0.00831025	0.0123987	0.0142609	0.00903056	0.0165112	0.0013853	14.1526	5.54689	58.9611	3.45563	3.79462	4.46508	0.381333	-1.61936	POE
19KZGS65	11.4756	0.0469796	0.149712	0.447886	0.00906589	0.00928912	0.0364804	0.00154556	0.00407105	0.00707256	0.0126582	0.0150481	0.0086236	0.0158686	0.00145037	14.032	5.59269	61.6178	1.98711	3.88138	4.47564	1.92429	0.0501563
19KZGS66	11.5678	0.0444924	0.170211	0.440948	0.0108307	0.00860371	0.0351624	0.00153505	0.00396043	0.00803107	0.0121717	0.0150256	0.00832323	0.0151981	0.0015814	14.0366	5.62198	61.1452	1.82584	3.87422	4.4571	1.86989	0.0784255
19KZGS67	11.6599	0.0491529	0.132322	0.358311	0.00859419	0.00700872	0.0377314	0.00117757	0.00348105	0.00770536	0.0116745	0.0122814	0.0133133	0.0162597	0.000450698	12.6287	4.42312	57.3592	7.80306	4.02499	4.0609	1.53111	-1.56617
19KZGS68	11.7521	0.051942	0.159386	0.345864	0.00697199	0.00745836	0.0383346	0.00118808	0.00356217	0.00771467	0.0114259	0.0118316	0.013914	0.0141178	0.000303628	12.347	4.43554	55.4716	8.76702	4.05434	3.98004	1.65089	-1.16954
19KZGS69	11.8443	0.0522921	0.254395	0.323022	0.00844463	0.00684509	0.0433945	0.00121963	0.0035253	0.00788218	0.0119988	0.0120228	0.0139722	0.0126185	0.000632558	12.2427	4.43467	54.8281	8.35144	4.11464	3.96732	1.688	-1.53195
19KZGS70	11.9365	0.0445407	0.163532	0.364241	0.00826285	0.00676393	0.0399766	0.00126168	0.00351055	0.00814274	0.0108097	0.0133611	0.00941814	0.0147511	0.000894618	13.313	4.61609	59.4503	3.65621	3.91937	4.65285	1.87689	-1.03543
19KZGS71	12.0286	0.0449777	0.176983	0.389589	0.00798876	0.00768608	0.0338588	0.00134155	0.00338578	0.00751196	0.0113239	0.0134935	0.00870764	0.0176966	0.000754857	13.1602	4.85628	62.5096	2.8109	3.7723	4.54513	2.03367	-0.665874
19KZGS72	12.1208	0.0463122	0.166525	0.408303	0.0082441	0.00828509	0.034545	0.0012993	0.00351656	0.00696254	0.0111942	0.0135607	0.00897236	0.0161798	0.00103793	13.4295	4.73603	61.6468	2.73791	3.93016	4.62392	1.75811	-0.507559
19KZGS73	12.213	0.0451326	0.132508	0.398611	0.00828232	0.00857377	0.0331051	0.00126761	0.00338578	0.00709516	0.0109241	0.0135383	0.00928436	0.0168539	0.00117946	13.3243	4.64995	61.6867	3.06758	3.94083	4.47707	2.05957	-0.875132
19KZGS74	12.3052	0.0479564	0.131588	0.364445	0.00806171	0.00785849	0.0374022	0.00126761	0.0035093	0.00831715	0.0117993	0.0129224	0.0110429	0.0165543	0.00111656	12.8595	4.56825	59.5378	3.947	4.06972	4.28689	1.90644	-0.679091
19KZGS75	12.3973	0.0481708	0.123888	0.366116	0.00716597	0.00813801	0.0382458	0.00126761	0.00357469	0.00796666	0.0117993	0.0126872	0.0122058	0.0166667	0.000959297	12.8983	4.65495	58.9923	4.91865	3.91998	4.24449	1.64222	-1.00949
19KZGS76	12.4895	0.0491836	0.141242	0.373852	0.00897854	0.0080734	0.0379984	0.00125704	0.00353109	0.00747407	0.0114968	0.012732	0.011648	0.0155431	0.00109454	12.9896	4.57206	59.0577	4.41206	4.05672	4.27083	1.68537	-0.946655
19KZGS77	12.5817	0.0448347	0.114464	0.393479	0.00831706	0.00776226	0.0337576	0.00116197	0.0032768	0.00644153	0.0100057	0.0126424	0.0107498	0.0174064	0.00100648	12.6824	4.32913	61.0965	3.4773	3.71901	4.08155	1.77478	-0.950211
19KZGS78	12.6739	0.0462811	0.155555	0.407486	0.00805625	0.00842191	0.0367857	0.00129021	0.00343836	0.00713094	0.0107066	0.0130005	0.0118978	0.0159019	0.00126787	12.9099	4.79706	60.1362	4.48327	4.0698	4.29624	1.76462	-0.981131
19KZGS79	12.7154	0.0503039	0.184442	0.388404	0.0085323	0.00854033	0.0415096	0.00125874	0.00338832	0.00799872	0.0113274	0.0124868	0.0130377	0.0150076	0.00028527	12.4105	4.66837	57.2614	6.07569	4.37898	4.17556	1.52533	-0.6716
19KZGS80	12.8338	0.0461119	0.179627	0.422607	0.00859333	0.00833781	0.0358141	0.00136364	0.00345265	0.00750823	0.0111641	0.0134138	0.0118978	0.0181657	0.00108403	13.2735	4.94391	60.56	3.13275	4.18501	4.44775	1.83967	-0.132242
19KZGS81	12.9521	0.00515845	0	0.137494	0.00187491	0.00398869	0.0198446	0.000440559	0.0038887	0.0136299	0.0123622	0.00564026	0.00474783	0.00389397	0.000532505	3.95528	1.848	17.4846	3.3862	0.536381	0	3.04511	-2.49125
19KZGS82	13.0705	0.0498207	0.197625	0.395885	0.00701696	0.00730459	0.0433969	0.00126923	0.00353843	0.00746107	0.0117631	0.0125091	0.010871	0.016554	0.000903356	12.3608	4.65686	57.1015	5.11824	4.57089	4.02264	1.52111	-0.215799
19KZGS83	13.1888	0.0490476	0.158191	0.397519	0.00820272	0.00793894	0.0425928	0.00125874	0.00370284	0.00894197	0.0119265	0.0127213	0.0102775	0.0157436	0.000618086	12.6242	4.67098	56.7394	4.81211	4.43681	4.11481	1.37667	-0.443861
19KZGS84	13.3071	0.0474408	0.150282	0.39853	0.00785118	0.00732382	0.0409959	0.00126923	0.00348839	0.00948905	0.0106195	0.0126766	0.00987246	0.0155014	0.00104599	12.8768	4.76313	58.3082	4.62974	4.32905	4.02812	1.45513	-0.66267
19KZGS85	13.4255	0.0428758	0.11977	0.436377	0.00973011	0.0094093	0.0362759	0.00148973	0.00383696	0.00715501	0.012415	0.0155697	0.00929061	0.0147195	0.00111963	14.3056	5.55161	60.7588	2.48099	3.82836	4.59047	1.9056	-0.46892
19KZGS86	13.5438	0.0437267	0.134036	0.453835	0.0112807	0.0098343	0.0353512	0.0015411	0.00377278	0.00691459	0.0124259	0.0147957	0.00940626	0.0162856	0.00127958	14.0357	5.68001	61.6095	2.13087	3.78989	4.51405	2.00156	-0.748555
19KZGS87	13.6622	0.0491242	0.241035	0.405673	0.00863197	0.00922481	0.0414121	0.00143836	0.0038441	0.00826096	0.0118937	0.0138198	0.0096472	0.0144119	0.00120076	13.0712	5.37819	56.5185	3.59838	4.21512	4.21727	1.313	-0.670846
19KZGS88	13.7805	0.0430825	0.155896	0.425052	0.0102051	0.00972558	0.0363762	0.00144863	0.00382983	0.00832828	0.0123607	0.015065	0.0102158	0.0156983	0.00195935	14.0016	5.2585	60.7271	2.07082	3.88075	4.51085	1.97975	-0.519199
19KZGS89	13.8988	0.0428879	0.116548	0.447591	0.010458	0.00960698	0.0319309	0.00143836	0.00360874	0.00702999	0.0125345	0.0145602	0.0119024	0.0178424	0.0018985	13.9187	5.17149	62.0639	1.75096	3.69637	4.32112	2.59557	-0.100668
19KZGS90	14.0172	0.042815	0.108495	0.455934	0.0102562	0.00865375	0.032733	0.00138699	0.00350176	0.00703961	0.0121	0.0144592	0.0132806	0.018672	0.00198891	13.686	4.98543	62.3725	1.87856	3.52489	4.29159	2.617	-0.492916
19KZGS91	14.1355	0.0435566	0.106884	0.446094	0.0104503	0.00935	0.0339474	0.00147945	0.00356595	0.00712616	0.011709	0.0141788	0.0132324	0.0178144	0.0013074	13.9185	5.38462	61.937	1.99601	3.65874	4.31002	2.48488	-0.350375
19KZGS92	14.2539	0.044656	0.104842	0.441762	0.0101666	0.00918	0.0393984	0.00145588	0.00369644	0.00698244	0.0123477	0.0141662	0.0138752	0.0166651	0.00141076	13.8837	5.33197	60.6272	2.74309	4.09884	4.30423	1.55911	-0.690354
19KZGS93	14.3722	0.0450969	0.11196	0.430416	0.0110612	0.00956869	0.0410877	0.00153733	0.00394679	0.00790068	0.0124025	0.0141773	0.0137123	0.0171966	0.00101411	13.6031	5.61539	59.5152	2.98355	4.08569	4.32616	1.20817	-0.58667
19KZGS94	14.4905	0.0448765	0.107554	0.433701	0.00980089	0.0102	0.0387872	0.00156787	0.00389525	0.00734591	0.0120406	0.0139651	0.0129744	0.0169214	0.00107954	13.5332	5.84366	60.2344	2.80126	4.05851	4.25413	1.463	-0.711587
19KZGS95	14.6089	0.0441538	0.115236	0.437502	0.0111349	0.00843948	0.0364533	0.00142534	0.00393943	0.0066094	0.0126657	0.0144455	0.0139806	0.0188195	0.00214272	13.6321	5.0701	61.4983	1.96656	3.92197	4.2601	2.5282	0.0322248
19KZGS96	14.7272	0.0432352	0.0974988	0.451584	0.0101185	0.0102297	0.032719	0.00142534	0.00393943	0.00687722	0.0123586	0.0146689	0.0134631	0.0185917	0.00229402	13.881	5.1209	61.3217	1.81235	3.96865	4.29069	2.32467	0.447695
19KZGS97	14.8456	0.0437741	0.100888	0.435248	0.00952463	0.0091877	0.0342527	0.00143552	0.00389525	0.00716417	0.0119748	0.0141215	0.014728	0.0186961	0.00155388	13.4597	5.22277	61.7185	2.15002	3.76608	4.1493	1.96167	-0.533103
19KZGS98	14.9639	0.0455378	0.101001	0.437569	0.00981113	0.00925922	0.040432	0.00152715	0.0040057	0.00711635	0.0114704	0.0134288	0.0136069	0.016276	0.00137396	13.3516	5.66746	59.0719	2.87409	3.96672	4.25166	1.07186	-0.77647
19KZGS99	15.0822	0.0447831	0.11571	0.425384	0.00991539	0.00917209	0.0386134	0.00148929	0.00352883	0.0063364	0.0118405	0.0135955	0.0145185	0.0183355	0.00143726	13.5073	5.21179	61.042	3.22979	4.04584	4.17082	1.08675	-1.37702
19KZGS100	15.2006	0.043056	0.102381	0.469391	0.00938365	0.0100903	0.0362605	0.0015	0.00363663	0.00609413	0.012466	0.0147845	0.0136763	0.01978	0.00159021	13.9429	5.23896	62.6256	1.88689	3.85002	4.43061	1.8415	-0.465444
19KZGS101	15.3189	0.044987	0.116974	0.467571	0.011104	0.0103953	0.033963	0.0015	0.00363663	0.00627118	0.012027	0.0145714	0.0147004	0.0209787	0.00201161	13.7188	5.34383	62.9093	1.63107	3.73542	4.34703	2.24789	-0.36378
19KZGS102	15.4373	0.0424084	0.0950271	0.448711	0.0097616	0.00941695	0.0299451	0.00128571	0.00339946	0.00649481	0.0122904	0.0141339	0.0139443	0.0234647	0.0012902	13.8952	4.54213	63.6424	0.975665	3.39233	4.21577	1.97756	-1.53009
19KZGS103	15.5556	0.0440395	0.114791	0.446812	0.0112082	0.00995769	0.0291238	0.00129643	0.00343539	0.00628981	0.0122136	0.0140105	0.0143845	0.0235925	0.00174802	13.6801	4.6406	63.8116	1.01523	3.43733	4.21588	1.738	-1.17073
19KZGS104	15.6739	0.0154354	0	0.232172	0.00495248	0.00551958	0.0190792	0.00075	0.00371569	0.0110328	0.0120929	0.00932165	0.00872834	0.0129508	0.00155379	10.233	2.66251	47.915	0.779859	1.544	1.4997	2.07163	-0.984744
19KZGS105	15.7923	0.0440275	0.102266	0.471568	0.0111457	0.00985275	0.0299562	0.00138214	0.00363663	0.00642959	0.0118295	0.0147172	0.0122216	0.021136	0.00130408	14.0766	4.95087	63.3784	1.1046	3.47746	4.39946	2.11071	-1.08671
19KZGS106	15.9106	0.0424198	0.0996061	0.465544	0.0103447	0.00888789	0.0265811	0.00136682	0.00325035	0.00553865	0.0119572	0.0141479	0.012701	0.0223962	0.00152492	14.1141	4.88807	64.9695	0.851527	3.3519	4.33128	1.79767	-1.49425
19KZGS107	16.029	0.0443326	0.115502	0.482533	0.00898943	0.00934487	0.0287635	0.00147196	0.00343649	0.00656117	0.0118805	0.0144943	0.0130787	0.0228686	0.00157071	13.9019	5.26082	64.6909	1.10168	3.36322	4.38891	1.8824	-1.02451
19KZGS108	16.1473	0.0433762	0.121792	0.466895	0.00974787	0.0106214	0.0311474	0.00147196	0.00345081	0.00607831	0.0125929	0.0151425	0.0124743	0.0220912	0.00137838	14.2704	5.3307	63.8625	1.03231	3.51345	4.49214	2.1144	-0.759949
19KZGS109	16.2656	0.0427225	0.112872	0.449359	0.0103546	0.00929972	0.0298827	0.00146145	0.00362263	0.00666531	0.0133053	0.0154331	0.0117378	0.0187455	0.00219808	14.4115	5.18765	62.4737	0.926806	3.50215	4.53341	1.71867	-1.01596
19KZGS110	16.384	0.0425167	0.109098	0.449504	0.010464	0.0106597	0.0308452	0.00158762	0.00378014	0.0074606	0.0130093	0.0149861	0.0124082	0.0192769	0.00214313	14.1914	5.67996	62.3762	0.94679	3.44263	4.42877	1.48286	-1.22201
19KZGS111	16.5023	0.0440299	0.131283	0.45968	0.00921323	0.0101042	0.0301961	0.00149299	0.00370855	0.00661797	0.0128997	0.0149414	0.0111429	0.0200247	0.00170214	14.1809	5.35106	63.8529	0.925712	3.50743	4.39923	1.9145	-1.25055
19KZGS112	16.6207	0.0417298	0.102122	0.460797	0.0103745	0.00968282	0.0301849	0.00154556	0.00352956	0.0068736	0.0120778	0.0146284	0.0121061	0.0189128	0.00144249	14.0382	5.47667	63.3546	1.04895	3.37798	4.2858	2.00033	-1.05996
19KZGS113	16.739	0.0414588	0.115045	0.452441	0.01027	0.00949931	0.0293549	0.00151781	0.00359954	0.0066328	0.0129039	0.0147024	0.0169005	0.0205604	0.00155044	14.3981	5.33489	63.954	0.959855	3.41259	4.41399	1.42733	-1.56229
19KZGS114	16.8573	0.0423665	0.0998956	0.478712	0.0107399	0.0105527	0.0297372	0.0015285	0.00375729	0.00638854	0.0136642	0.0153504	0.0145902	0.0194579	0.00174253	14.4181	5.45326	63.4058	0.89783	3.45071	4.57446	1.4326	-1.7542
19KZGS115	16.9757	0.0436207	0.105363	0.477239	0.0112028	0.0107032	0.0327728	0.00159264	0.00396523	0.0064543	0.0131904	0.015909	0.0122608	0.0177992	0.00181114	14.5552	5.75673	62.4729	1.07901	3.65579	4.68116	1.85667	-1.2153
19KZGS116	17.094	0.0433579	0.136232	0.455711	0.0115824	0.0096592	0.0365278	0.00160333	0.00419468	0.00697102	0.0131133	0.0153951	0.0130852	0.0174317	0.00215416	14.3184	5.97024	59.7848	1.56156	3.69108	4.59447	0.741556	-1.37422
19KZGS117	17.2124	0.0457946	0.119032	0.430912	0.0112283	0.0102988	0.0376296	0.00151781	0.00386484	0.00741258	0.0125953	0.0151158	0.0117336	0.0167165	0.00224105	13.9111	5.57286	60.1618	1.91223	3.74832	4.43714	0.789889	-1.19743
19KZGS118	17.3307	0.0461171	0.11926	0.44349	0.0126448	0.0101012	0.0385965	0.00160333	0.00402259	0.00712134	0.0124521	0.0151717	0.0109475	0.0169549	0.00168613	14.0465	6.00605	60.1525	1.81798	3.74971	4.51767	0.8045	-1.12404
19KZGS119	17.449	0.045281	0.152292	0.417665	0.0108533	0.00956985	0.0367302	0.00149644	0.00395089	0.0068207	0.0117909	0.0149706	0.0105832	0.0161007	0.00134463	13.8596	5.59801	59.56	2.13458	3.79657	4.38395	0.756375	-1.16666
19KZGS120	17.5674	0.0447973	0.132318	0.441413	0.0099398	0.0105183	0.0386708	0.0015808	0.0036987	0.00678381	0.011914	0.0148786	0.0110776	0.0164825	0.00109354	14.1252	5.76717	60.6238	2.01242	3.80798	4.49821	0.73975	-0.814797
19KZGS121	17.6857	0.0462597	0.15995	0.433692	0.0102184	0.00930464	0.0394716	0.00148595	0.00376969	0.00707045	0.0119469	0.014335	0.0104986	0.017211	0.000863323	13.7591	5.50823	60.2044	3.33121	3.80504	4.39576	0.482556	-1.45693
19KZGS122	17.8041	0.04596	0.185785	0.423104	0.0108651	0.0105587	0.0401834	0.00154918	0.0037342	0.00654494	0.0125283	0.0149674	0.00968808	0.0158026	0.0011511	14.1749	5.65151	59.2965	2.54215	3.91665	4.66464	0.672778	-0.831977
19KZGS123	17.9224	0.045061	0.158827	0.439181	0.0112034	0.0103362	0.0379257	0.00157026	0.00391168	0.00725198	0.0124515	0.0150451	0.00925386	0.0165408	0.00148683	14.2452	5.57242	59.8485	1.90369	3.77591	4.65528	1.17975	-0.810367
19KZGS124	18.0407	0.0429272	0.146022	0.434841	0.00976319	0.0097193	0.0338328	0.00144379	0.00356382	0.00691757	0.0118482	0.014801	0.0105758	0.0174149	0.000503605	14.1345	5.13427	61.4307	1.65559	3.7094	4.50621	1.08933	-1.27872
19KZGS125	18.1591	0.0493645	0.166353	0.395178	0.00968111	0.00953725	0.0442429	0.00138056	0.00366321	0.00745263	0.011925	0.0133253	0.0141365	0.0160357	0.000805768	13.6011	5.17589	57.9487	4.50616	3.91006	4.28007	0.385	-1.37745
19KZGS126	18.2774	0.045049	0.153211	0.400813	0.00924332	0.0097193	0.0387153	0.00138056	0.00345733	0.00736664	0.0108608	0.0135583	0.0107881	0.0161717	0.000844138	13.7567	5.12752	59.3595	3.5001	3.89503	4.28856	0.719889	-1.12503
19KZGS127	18.3958	0.0451112	0.139245	0.39912	0.00873948	0.00994743	0.0407452	0.00139286	0.00341777	0.0064114	0.0109714	0.0134061	0.010963	0.0172351	0.000444168	13.7961	5.09084	60.6986	3.87161	3.82523	4.24535	0.549111	-1.24768
19KZGS128	18.5141	0.0463071	0.152491	0.417991	0.0097556	0.00946171	0.0437028	0.00146786	0.003559	0.00724478	0.0115949	0.0136423	0.0109823	0.0168804	0.000666252	13.8466	5.28432	60.8538	3.66094	3.63465	4.29964	0.401667	-1.81137
19KZGS129	18.6324	0.0485212	0.157925	0.395072	0.00920302	0.00810171	0.0382469	0.00121071	0.00331185	0.00667657	0.0104901	0.0124614	0.0121961	0.0175702	0.000394312	13.7357	4.41929	61.2553	4.69011	3.34978	4.00005	-0.209	-2.3395
19KZGS130	18.7508	0.0486514	0.156226	0.37989	0.00823184	0.00793333	0.0391768	0.00117857	0.00323417	0.0064114	0.0108948	0.0126526	0.0120227	0.016634	0.0003014	13.5971	4.35827	60.9559	5.06225	3.33884	3.99528	-0.466333	-2.37496
19KZGS131	18.8691	0.0476924	0.119208	0.378758	0.00863773	0.00817388	0.0449127	0.00138214	0.00381321	0.00723531	0.0114089	0.0134961	0.0150091	0.0152347	0.00105886	14.3132	5.12685	56.9892	6.06264	3.35922	4.45782	-0.0367778	-2.92954
19KZGS132	18.9874	0.0466623	0.130302	0.394624	0.00924259	0.00914114	0.0394568	0.00148929	0.00376378	0.00677127	0.0118902	0.0144296	0.012909	0.0142986	0.000323608	14.7824	5.50757	57.8796	4.88589	3.47825	4.66836	-0.271556	-2.63158
19KZGS133	19.0439	0.0567383	0.130981	0.346208	0.00798764	0.00709143	0.0486433	0.00117857	0.00336834	0.00679968	0.00993223	0.0117416	0.0151247	0.0130668	0	13.5754	4.57916	57.1373	10.1917	3.18275	4.01133	-1.61289	-2.76738
19KZGS134	19.1857	0.0533343	0.165188	0.342322	0.00766674	0.00716879	0.0470586	0.00115385	0.00328111	0.00657674	0.0106006	0.0116491	0.0150828	0.0140946	0	13.5491	4.50936	57.4525	10.1646	3.25277	3.93595	-1.404	-2.91826
19KZGS135	19.3276	0.0535888	0.154	0.356597	0.00841974	0.00709661	0.049997	0.00121678	0.0033305	0.00699612	0.0105677	0.0119953	0.015555	0.0153785	9.5625e-05	13.5649	4.59541	58.6667	7.95542	3.36056	4.03509	-1.48544	-3.14551
19KZGS136	19.4694	0.0533949	0.143498	0.343086	0.00550713	0.00556943	0.0364028	0.000944056	0.00282246	0.0065958	0.00918209	0.0101748	0.0167983	0.0170589	0	12.3961	3.47844	60.9598	9.83547	2.98855	3.60108	-0.660222	-3.58382
19KZGS137	19.6113	0.0589222	0.109593	0.277893	0.00437389	0.0040398	0.0396738	0.000713287	0.00263194	0.00738691	0.00843433	0.00777351	0.0162778	0.0159449	0	10.9697	2.68553	57.5374	18.6395	2.4876	2.88769	-1.54	-4.94046
19KZGS138	19.7531	0.047613	0.152402	0.376088	0.00874779	0.00797909	0.0397847	0.00115385	0.00330228	0.00684362	0.0106116	0.0122634	0.013454	0.0177952	0.000605625	13.5888	4.23803	61.0465	5.16435	3.1563	4.1986	-0.618429	-6.04126
19KZGS139	19.895	0.0487766	0.165645	0.374615	0.00764327	0.00714809	0.0374784	0.00123776	0.00328111	0.00694847	0.0107106	0.0121852	0.0146684	0.0167662	0.000310781	13.6815	4.47676	59.6269	6.59632	3.22103	4.21532	-0.554556	-3.61181	PETM onset
19KZGS140	20.0368	0.049613	0.125118	0.353855	0.00675965	0.0067937	0.0359038	0.00102797	0.00302709	0.0064433	0.00918209	0.0111577	0.0144949	0.0175781	0	13.4255	3.73006	59.1944	9.72493	2.89499	3.93971	-1.52163	-5.23414	PETM onset
19KZGS141	20.1786	0.0488281	0.477146	0.444938	0.00920406	0.0105506	0.0352582	0.00173077	0.00423887	0.00813088	0.0145221	0.01615	0.0112225	0.013988	0.00263296	14.9065	6.19986	56.7256	0.93561	3.51996	5.41557	0.341222	-6.14835	PETM onset
19KZGS142	20.3205	0.0513787	0.308456	0.441871	0.00974379	0.00911621	0.0337632	0.00171995	0.00437355	0.00873494	0.0398671	0.0169292	0.0107971	0.0140719	0.00348373	15.2589	6.06145	57.2792	0.498891	3.39947	5.5706			PETM onset
19KZGS143	20.4623	0.0486621	0.202128	0.453537	0.0142005	0.00916863	0.0274735	0.00140625	0.0038561	0.0100965	0.0292198	0.0176081	0.0152596	0.0150238	0.00429833	15.9928	4.84782	58.916	0.397785	3.02063	5.92278			PETM onset
19KZGS144	20.6042	0.0556968	0.221797	0.419161	0.0131699	0.00936349	0.0306294	0.00156851	0.00475633	0.0113142	0.0508876	0.0169848	0.00959636	0.0129335	0.0087176	15.2515	5.61359	56.6998	0.44781	3.1651	5.85966			PETM onset
19KZGS145	20.746	0.0544749	0.247019	0.438416	0.0119769	0.00954809	0.0309948	0.00159014	0.00450114	0.0107677	0.0397134	0.0169848	0.010192	0.0132881	0.00478212	15.5484	5.72429	57.4884	0.45503	3.21933	5.95413			PETM
19KZGS146	20.8878	0.050311	0.22978	0.440105	0.00962688	0.00817895	0.0318475	0.00151442	0.00440191	0.00971295	0.0378474	0.0170516	0.00921818	0.0132788	0.00346564	15.259	5.56259	57.1628	0.59702	3.46996	5.47488			PETM
19KZGS147	21.0297	0.0518532	0.273977	0.438705	0.00892306	0.00851226	0.0323901	0.00146034	0.00433102	0.00890753	0.0185505	0.0167622	0.00972873	0.0129801	0.00295859	15.0826	5.35811	56.4799	0.787054	3.4284	5.36989			PETM
19KZGS148	21.1715	0.0541771	0.346735	0.362087	0.0084975	0.00788854	0.0362543	0.00139765	0.00391949	0.00804927	0.0120406	0.0143572	0.0128886	0.0112697	0.00219573	14.4136	5.33184	54.8543	5.65856	3.27656	4.91624	-3.09044	-5.98483	PETM
19KZGS149	21.3134	0.0542614	0.275183	0.325484	0.00712788	0.0083044	0.038082	0.00137647	0.00365959	0.00785318	0.0105613	0.0140354	0.0126308	0.0105049	0.00142021	14.3691	5.25095	54.4995	7.30193	3.22734	4.77477	-2.80822	-6.25955	PETM
19KZGS150	21.4552	0.0573435	0.245207	0.300197	0.00612644	0.00749055	0.0407345	0.00131294	0.00358233	0.00701277	0.00936489	0.0132587	0.0137383	0.00948202	0.000778626	14.2596	5.05333	54.4194	9.5188	3.23519	4.66819	-3.70889	-6.38696	PETM
19KZGS151	21.5971	0.058114	0.248767	0.309529	0.00649462	0.00721161	0.0394528	0.00127059	0.00368769	0.00731158	0.00988697	0.0129814	0.0137765	0.00987825	0.000794198	14.0061	4.82565	54.0287	9.62465	3.20272	4.6393	-3.52233	-5.43866	PETM
19KZGS152	21.7389	0.0582464	0.129552	0.272399	0.00369059	0.00627047	0.0388733	0.00118588	0.00346994	0.00747966	0.009267	0.0121381	0.0151322	0.00880934	0.000358168	13.9033	4.67613	53.5645	12.7328	2.96777	4.45412			PETM
19KZGS153	21.7892	0.0509747	0.337891	0.425151	0.0135768	0.00915398	0.0298014	0.00148235	0.00389139	0.0103838	0.0289322	0.0179076	0.0136237	0.0133246	0.00475585	15.302	5.18731	57.1794	0.338674	3.19069	5.91876	-3.87512		PETM
19KZGS154	21.9277	0.0524073	0.335364	0.423495	0.0168138	0.00872536	0.029155	0.00148235	0.003779	0.0106732	0.0298676	0.0171421	0.0121535	0.0145594	0.0113617	15.1347	5.16012	56.8968	0.319338	3.10317	5.7562			PETM
19KZGS155	22.0662	0.0551608	0.301016	0.470454	0.01701	0.0104591	0.0340101	0.00186585	0.00438093	0.0116287	0.0342976	0.0168741	0.0190221	0.0143034	0.0147323	15.1971	6.81816	57.6825	0.347227	3.01454	5.97303			PETM
19KZGS156	22.2047	0.0522241	0.374947	0.428189	0.0117919	0.00866367	0.032005	0.00152561	0.00399458	0.00950661	0.0388898	0.0171864	0.0109257	0.0139188	0.00396456	14.5981	5.46878	55.381	0.287174	3.18879	5.43902			PETM
19KZGS157	22.3432	0.0555618	0.393574	0.444317	0.0139379	0.00892636	0.0301891	0.00142683	0.00372552	0.00954468	0.0308701	0.0176882	0.0132485	0.0146973	0.00658553	14.5085	5.15657	55.8333	0.312467	3.08215	5.68278			PETM
19KZGS158	22.4817	0.0512688	0.305385	0.442233	0.0113598	0.00810939	0.0312252	0.00150366	0.00395319	0.00866919	0.0362499	0.0169299	0.0118816	0.0141345	0.00338265	14.8228	5.39084	56.323	0.285531	3.14358	5.47493			PETM
19KZGS159	22.6202	0.0501484	0.315388	0.458571	0.0106288	0.00779851	0.0274376	0.00113049	0.00318739	0.00781274	0.0215414	0.0184243	0.016336	0.0171265	0.00135306	14.9056	3.97097	57.3688	0.310243	3.09772	5.70142			PETM
19KZGS160	22.7587	0.0496648	0.280664	0.456752	0.0110535	0.00875835	0.026513	0.00120732	0.00327018	0.00741306	0.0238042	0.0181232	0.0170816	0.0159447	0.00334954	15.5215	4.29599	58.8966	0.330017	3.11649	5.72905			PETM
19KZGS161	22.8972	0.0496766	0.242376	0.437118	0.013691	0.00983249	0.0324951	0.00165732	0.00433954	0.00956371	0.0398216	0.0168518	0.00917647	0.0132154	0.00356716	15.0896	6.15801	57.2597	0.327743	3.227	5.70256			PETM
19KZGS162	23.0357	0.0514102	0.209432	0.470543	0.0148428	0.0089747	0.0334377	0.00170186	0.00443592	0.00819953	0.044286	0.0168915	0.0092755	0.0140134	0.0037345	15.5987	6.29388	58.7594	0.402976	3.2984	5.83164			PETM
19KZGS163	23.1742	0.0475417	0.207368	0.430936	0.00790563	0.00855431	0.0345736	0.00167053	0.00432362	0.00774146	0.0129249	0.0156093	0.00987082	0.0132277	0.00251269	14.6541	6.20224	57.1111	1.67574	3.44431	5.24342	-1.85733	-3.97463	PETM
19KZGS164	23.3127	0.048084	0.201178	0.441617	0.00984498	0.00943962	0.0338237	0.00172274	0.00414815	0.00726506	0.0119414	0.0164455	0.0087858	0.0135605	0.00301999	14.9786	6.33439	58.2747	1.21906	3.59943	5.4325	-0.802714	-3.29392	PETM
19KZGS165	23.4512	0.0491927	0.214132	0.432116	0.00814032	0.00942441	0.0332943	0.00168097	0.00434468	0.00792469	0.014708	0.0159215	0.00769118	0.0138378	0.00403935	14.4891	6.20235	56.3154	0.751234	3.46254	5.20552	-0.245333	-2.76048	PETM
19KZGS166	23.5897	0.0494338	0.21459	0.447458	0.00986556	0.00937444	0.0368895	0.00167053	0.00430958	0.00757655	0.0217648	0.0168023	0.00811366	0.0142076	0.00331532	14.8959	6.06194	57.2468	0.701397	3.4277	5.45881	-0.782	-2.68286	PETM
19KZGS167	23.7282	0.052784	0.215966	0.46043	0.0113534	0.0102163	0.0305814	0.00177494	0.00471668	0.00843773	0.0505431	0.0164121	0.0112919	0.0138471	0.00351538	15.2645	6.49296	58.246	0.438921	3.22379	5.65355			PETM
19KZGS168	23.8667	0.0610872	0.302054	0.44362	0.017175	0.0113308	0.0291367	0.00187935	0.0045763	0.0122856	0.0391312	0.0157654	0.0195208	0.0142815	0.00583991	14.7335	6.69663	56.4918	0.393605	2.93986	5.69942			PETM
19KZGS169	24.0052	0.0508192	0.270057	0.440204	0.0129218	0.0105088	0.0289801	0.00161019	0.00442824	0.0103483	0.0540746	0.0175685	0.00935426	0.0127833	0.00430028	15.6283	5.73065	57.6645	0.381706	3.17713	5.94219			PETM
19KZGS170	24.1437	0.0537303	0.300608	0.430248	0.013314	0.00828136	0.0323478	0.0015782	0.0045268	0.0107508	0.039412	0.0173892	0.00971809	0.0129147	0.00451099	15.3274	5.41558	56.7487	0.367271	3.18682	5.85882			PETM
19KZGS171	24.2822	0.0517536	0.270969	0.442547	0.0106844	0.008348	0.0355936	0.00159953	0.00493512	0.0100646	0.0379446	0.0174901	0.00718085	0.0136561	0.00366817	15.3043	5.68006	57.1282	0.39788	3.46017	5.57889			PETM
19KZGS172	24.4207	0.0546168	0.276213	0.39022	0.00814525	0.00688924	0.0417641	0.00137559	0.00394951	0.0079968	0.0100975	0.0153612	0.00959362	0.0125111	0.00229859	14.3922	4.94888	54.5583	4.18972	3.3881	5.10674	-2.56478	-5.66656	PETM
19KZGS173	24.5592	0.0520052	0.210893	0.375456	0.00714972	0.00640616	0.0355715	0.00138626	0.00379463	0.00758506	0.00955408	0.0145657	0.0109053	0.0108404	0.00217887	14.7344	5.13639	56.2981	6.16591	3.28831	5.03852	-3.50744	-7.48093	PETM
19KZGS174	24.6977	0.059289	0.240304	0.292027	0.00581804	0.0066949	0.0389724	0.00121564	0.00348486	0.00708183	0.00918453	0.0130643	0.0126191	0.00959215	0.00103437	13.6607	4.81862	53.3153	10.3551	3.11299	4.53472	-3.87378	-6.55024	PETM
19KZGS175	24.8362	0.0592291	0.201773	0.256006	0.00515722	0.00607089	0.0420964	0.00107701	0.00339334	0.00683479	0.0083476	0.0114621	0.0143904	0.00810922	0.000268169	13.1939	4.32345	51.8218	13.9534	2.91937	4.20037	-3.82967	-5.23242	PETM
19KZGS176	24.9747	0.0593344	0.23448	0.309524	0.00527341	0.00640638	0.0405918	0.00132227	0.00363033	0.00714105	0.0090722	0.012885	0.015332	0.00958387	0.000761668	13.6722	5.12313	53.1304	11.8433	3.16183	4.53469	-3.47422	-5.24902	PETM
19KZGS177	25.1132	0.0640206	0.216091	0.271641	0.00502292	0.00559431	0.0392109	0.00115166	0.00324705	0.0072058	0.00883403	0.0116257	0.0167035	0.00980474	0.000285625	13.3863	4.36082	52.821	14.8862	3.0241	4.32577	-3.349	-5.23564	PETM
19KZGS178	25.2517	0.0591422	0.220774	0.29428	0.00524045	0.00651667	0.0387877	0.00117299	0.00334829	0.00706705	0.00880155	0.0123566	0.0133363	0.00913252	0.000309428	13.6941	4.68829	53.6966	12.7231	3.10642	4.48677	-3.02856	-5.27435	PETM
19KZGS179	25.3902	0.0581569	0.249213	0.293288	0.00586667	0.00674224	0.0393111	0.00118365	0.00355078	0.0073353	0.00924542	0.0124465	0.0125229	0.00882522	0.000533167	13.4274	4.61976	52.3457	11.3268	3.19747	4.38191	-3.01989	-5.3721	PETM
19KZGS180	25.5287	0.0623744	0.221574	0.260749	0.00355955	0.00528495	0.0434761	0.00103436	0.00344953	0.0076683	0.0087799	0.0106588	0.0143673	0.0084411	9.52085e-05	12.6826	4.02396	50.3584	18.3679	2.83695	4.12575	-2.63844	-5.19502	PETM
19KZGS181	25.6672	0.057496	0.305292	0.311016	0.00566421	0.00667708	0.039055	0.00117299	0.00349292	0.00741855	0.00946194	0.012885	0.0139227	0.00953585	0.000269757	13.804	4.52799	53.4533	10.317	3.30162	4.54311	-2.82867	-5.31724	PETM
19KZGS182	25.8057	0.0583732	0.365711	0.3162	0.00610562	0.00685085	0.0380639	0.00127962	0.00358694	0.0072428	0.00847677	0.0131099	0.0206476	0.011226	0.000723584	13.6065	4.73731	52.6994	9.98367	3.31217	4.5743	-2.79043	-4.89054	PETM
19KZGS183	25.9442	0.0614106	0.306046	0.248531	0.00422161	0.00505424	0.0430156	0.00106383	0.00313743	0.00715621	0.00880805	0.0108283	0.0179845	0.00815944	0	12.9514	4.16922	51.2484	17.6234	2.92561	4.11906	-3.16756	-4.78804	PETM
19KZGS184	26.0827	0.0619704	0.299692	0.27953	0.00609431	0.00604558	0.0421164	0.00121277	0.00331291	0.00737926	0.00885187	0.0117758	0.0128666	0.00897165	0.00040077	13.3576	4.7683	52.5802	14.1833	3.12008	4.34162	-3.42289	-4.93398	PETM
19KZGS185	26.2212	0.0609104	0.301309	0.285988	0.00555091	0.00521675	0.0417792	0.00117021	0.00324974	0.00714692	0.00925722	0.012148	0.0146238	0.00927973	0.000251464	13.6074	4.54133	53.0401	13.0088	3.11086	4.37426	-3.37486	-5.09996	PETM
19KZGS186	26.2611	0.046725	0.181502	0.431179	0.00973454	0.00840531	0.0371596	0.00137234	0.00367087	0.00693316	0.0108348	0.0141896	0.0120121	0.0161415	0.000471495	14.2835	4.9915	58.9987	3.58764	3.19162	4.78382	-0.502111	-3.93615	PETM
19KZGS187	26.3387	0.0471895	0.208306	0.471942	0.0101998	0.00853208	0.0348104	0.00151064	0.00406392	0.0076116	0.0109224	0.0145957	0.0197609	0.0200438	0.00285726	14.3989	5.50159	60.7365	0.491669	3.01323	5.08728			PETM
19KZGS188	26.4164	0.0487259	0.213389	0.466161	0.0114115	0.00956985	0.0354623	0.00152128	0.0042043	0.00805771	0.0113935	0.015013	0.0177348	0.0196611	0.00308357	14.2991	5.54188	60.5576	0.355822	2.93843	5.13992			PETM
19KZGS189	26.494	0.0492976	0.228524	0.4627	0.0106957	0.00970915	0.0326411	0.00159574	0.00428151	0.00809488	0.0108457	0.0157913	0.018503	0.0172525	0.00304586	14.917	5.94733	58.2111	0.364511	3.07844	5.37752			PETM
19KZGS190	26.5717	0.047084	0.228929	0.469426	0.00886226	0.00920849	0.0381695	0.00181132	0.00423466	0.0074804	0.0108318	0.0167672	0.0093984	0.0136645	0.0027367	15.5192	6.74276	59.4627	0.755559	3.64202	5.72437	0.361143	-1.91228	PETM
19KZGS191	26.6493	0.0501566	0.254762	0.448688	0.0105027	0.00877384	0.0364774	0.00169811	0.00418518	0.00768766	0.0144499	0.0162139	0.0074208	0.0132118	0.00293151	15.3344	6.42451	59.1301	1.1774	3.78996	5.59137	-1.019	-2.95015	PETM
19KZGS192	26.727	0.0547163	0.35619	0.412679	0.0091035	0.00849081	0.0391479	0.00158491	0.0048073	0.00780072	0.0488453	0.016914	0.0071904	0.0134243	0.00313561	14.3059	5.94853	53.609	0.296248	3.44883	5.1409			PETM
19KZGS193	26.8046	0.079432	0.420357	0.441233	0.0199185	0.00977454	0.0270732	0.00141509	0.0040862	0.01237	0.0337013	0.016293	0.025008	0.0168612	0.0088131	14.793	5.01421	56.794	0.365691	2.59626	5.97748			PETM
19KZGS194	26.8823	0.0532414	0.354881	0.439256	0.0125138	0.00813703	0.0310329	0.00146038	0.00406499	0.0108532	0.0415634	0.0176366	0.0175872	0.0145792	0.00352524	15.2392	5.15473	56.7829	0.31822	3.07424	5.87565			PETM
19KZGS195	26.9599	0.055257	0.342143	0.458707	0.0125037	0.00906697	0.0309062	0.00158491	0.00422759	0.00929868	0.0524748	0.0167446	0.0169344	0.0148379	0.00386849	14.8993	5.72671	57.8024	0.313555	3.0222	5.69205			PETM
19KZGS196	27.0376	0.102575	0.484167	0.436297	0.0199896	0.00978465	0.0328515	0.00150566	0.00467298	0.0122663	0.0407215	0.0153219	0.0780192	0.0235595	0.0216246	14.5075	5.05148	54.6333	0.73133	3.06422	5.92684			PETM
19KZGS197	27.1152	0.0531284	0.394001	0.431239	0.0138799	0.0095982	0.0311627	0.00152308	0.00442661	0.0108453	0.0569662	0.0178146	0.00833777	0.0126723	0.00457978	15.4047	5.47932	57.3038	0.350012	3.21364	5.95678			PETM
19KZGS198	27.1929	0.0499989	0.295531	0.44439	0.00943015	0.0090168	0.0351134	0.00156923	0.00435787	0.0091898	0.0395811	0.0176562	0.00694814	0.0132564	0.00345574	15.4696	5.83375	57.9287	0.561195	3.49877	5.67911			PETM
19KZGS199	27.2705	0.0509731	0.311091	0.423733	0.00956171	0.00821667	0.0338419	0.0015	0.0039867	0.00854077	0.0128935	0.0168758	0.00723368	0.0122645	0.00321421	15.1219	5.5555	57.3475	1.49149	3.53547	5.54406	-3.26311	-6.56663	PETM
19KZGS200	27.3482	0.0633328	0.29078	0.264404	0.00483807	0.0060894	0.0415729	0.00114231	0.00341619	0.007666	0.00951907	0.0121931	0.0124686	0.00828754	0.000243852	12.3936	4.48683	48.8308	10.9562	2.97807	4.14545	-3.03714	-5.67925	PETM
19KZGS201	27.4258	0.0615793	0.23317	0.31353	0.00594142	0.0061098	0.0448425	0.0012	0.00352616	0.00717688	0.0101233	0.0129622	0.01244	0.00927945	0.000603825	13.2176	4.75268	52.036	9.47785	3.20256	4.54035	-3.07467	-5.23576	PETM
19KZGS202	27.5035	0.0662553	0.193022	0.252277	0.00510754	0.00457543	0.0461594	0.00103846	0.00311375	0.00767541	0.00933667	0.0109941	0.0131158	0.00710096	9.28962e-06	12.7356	4.21404	50.6669	15.9874	2.89862	4.09656	-3.22522	-5.29062	PETM
19KZGS203	27.5811	0.0601789	0.209295	0.316666	0.00691508	0.00651343	0.0472833	0.00131538	0.00353991	0.00741204	0.00918847	0.0130979	0.0109171	0.0093258	0.00141667	13.6087	5.21559	53.1454	8.31264	3.35154	4.63389	-3.41211	-5.01007	PETM
19KZGS204	27.6588	0.0574185	0.226558	0.355186	0.00657418	0.00722672	0.0396549	0.00144	0.00360757	0.0075725	0.00965224	0.013626	0.0110067	0.0107315	0.000554798	13.9684	5.50793	54.4029	7.7281	3.29986	4.82348	-3.148	-5.37156	PETM
19KZGS205	27.7364	0.0538115	0.267617	0.392879	0.00826752	0.00829008	0.041489	0.00156	0.00399893	0.00802997	0.0108263	0.0163854	0.00810815	0.0111565	0.00208847	14.2612	5.8363	53.9212	2.53704	3.42859	5.05213	-4.9318	-6.96026	PETM
19KZGS206	27.8141	0.0565993	0.229124	0.366297	0.00780683	0.00708907	0.0425803	0.0015	0.00373565	0.00737784	0.0102957	0.014846	0.0106793	0.0111082	0.00107953	14.1015	5.75138	54.3071	5.0051	3.34926	5.02935	-5.01922	-6.09283	PETM
19KZGS207	27.8918	0.060194	0.238534	0.343099	0.00684454	0.00702024	0.043834	0.001452	0.0038495	0.00779637	0.0102054	0.0146294	0.0118348	0.0102099	0.00130728	13.5376	5.58014	53.1316	5.90255	3.32183	4.85861	-4.77544	-6.10069	PETM
19KZGS208	27.9694	0.0586657	0.248798	0.347113	0.00621309	0.00780027	0.0439152	0.00144	0.00379258	0.00766984	0.0104651	0.0142417	0.0116037	0.010519	0.00111597	13.7626	5.52614	53.5353	6.05652	3.34652	4.8857	-4.40656	-6.5912	PETM
19KZGS209	28.0471	0.0585189	0.226069	0.33279	0.00654097	0.00664858	0.0412917	0.001404	0.00369296	0.00751411	0.0102054	0.0137856	0.0119504	0.0106252	0.00137743	13.5555	5.29539	53.5285	7.19816	3.19567	4.7801	-4.463	-5.96047	PETM
19KZGS210	28.1247	0.0575163	0.22387	0.347652	0.00708645	0.00724147	0.0424293	0.00144	0.00367161	0.00719291	0.00937001	0.0145952	0.0118733	0.0105093	0.000430447	13.9885	5.4712	54.3434	5.63486	3.26979	4.87287	-4.62544	-6.2156	PETM
19KZGS211	28.2024	0.0573713	0.245601	0.368973	0.00720583	0.00724324	0.0433438	0.00154878	0.00386448	0.00753907	0.0100831	0.0154319	0.0109084	0.0111078	0.00120592	14.093	5.90311	54.522	4.60887	3.37207	5.0391	-5.19133	-6.28295	PETM
19KZGS212	28.28	0.0560559	0.241826	0.366391	0.0071995	0.00667791	0.0460463	0.00157317	0.00402579	0.00753907	0.0101056	0.014756	0.0121827	0.0115242	0.000899174	14.1094	5.9729	55.0348	5.11631	3.39089	5.01004	-4.91229	-7.01145	PETM
19KZGS213	28.3577	0.0561283	0.229893	0.377507	0.00746216	0.00659841	0.0425123	0.00147561	0.00368213	0.00731818	0.0100831	0.0151455	0.0123178	0.0120666	0.00151736	14.5643	5.74106	56.3913	4.58661	3.4869	5.14786	-5.01143	-7.42061	PETM
19KZGS214	28.4353	0.0547042	0.219422	0.368207	0.00676863	0.00662823	0.0416115	0.00143902	0.00373122	0.00727976	0.0100831	0.0146185	0.0121248	0.0109916	0.00125275	14.2943	5.27464	55.7054	5.36288	3.37469	5.00056	-5.01411	-6.19845	PETM
19KZGS215	28.513	0.0552714	0.22344	0.376947	0.00630866	0.0075524	0.0420157	0.00158537	0.00390656	0.00734699	0.00994821	0.0148934	0.0112849	0.0110013	0.00123636	14.3481	5.85924	55.7489	5.37082	3.40386	5.14679	-4.87678	-6.84807	PETM
19KZGS216	28.5906	0.0526044	0.235738	0.403499	0.00881218	0.00782071	0.0365876	0.00154878	0.00385747	0.00812491	0.0104765	0.015787	0.0100782	0.0115242	0.00131129	14.8341	5.73572	56.3814	3.6421	3.50118	5.27843	-5.06467	-6.88479	PETM
19KZGS217	28.6683	0.0547525	0.238782	0.409669	0.00798907	0.00674747	0.0370842	0.0014878	0.00372421	0.00755827	0.00938617	0.0157412	0.0105126	0.0115242	0.00139158	14.7575	5.59471	57.2644	4.04049	3.41726	5.21718	-5.0754	-7.43266	PETM
19KZGS218	28.7459	0.0541577	0.225776	0.405179	0.00748709	0.00765975	0.0355702	0.00149229	0.00369327	0.00732381	0.00987642	0.01594	0.0100998	0.0120802	0.00141976	14.7498	5.67135	57.2685	4.02135	3.41109	5.24764	-5.159	-8.2744	PETM
19KZGS219	28.8236	0.0611704	0.203596	0.33093	0.00709931	0.00495382	0.0421436	0.00138817	0.00346112	0.00738051	0.00947557	0.0132852	0.0135686	0.0107316	0.000604492	13.6278	5.42145	54.7276	9.55057	3.16928	4.64259	-4.14811	-5.98839	PETM
19KZGS220	28.9012	0.0588205	0.190819	0.31279	0.00575514	0.0058889	0.0411616	0.00127249	0.00334153	0.00690801	0.00906359	0.0128275	0.0134823	0.0104137	0.000167031	13.7592	4.97914	55.1967	10.0549	3.07877	4.57226	-4.10589	-5.75256	PETM
19KZGS221	28.9789	0.0643076	0.176354	0.269043	0.00600309	0.0050797	0.0421898	0.00115681	0.00324304	0.00757896	0.00923061	0.0111683	0.013214	0.00906498	0	12.9526	4.50893	52.8874	16.0108	2.92254	4.18059	-3.3654	-5.05589	PETM
19KZGS222	29.0565	0.0629789	0.21336	0.3093	0.00711423	0.00561975	0.0411732	0.00115681	0.00324304	0.00724821	0.00909699	0.0122783	0.0129936	0.010616	0.000305427	13.4931	4.67678	54.1607	12.6171	3.05011	4.44132	-3.57833	-5.73942	PETM
19KZGS223	29.1342	0.0586114	0.171411	0.32573	0.00595089	0.00627871	0.0395443	0.00133033	0.00343298	0.00770182	0.00950898	0.0128504	0.0130799	0.00981638	0.000222707	13.86	5.26621	55.0769	10.7844	3.0965	4.62311	-3.701	-5.09392	PETM
19KZGS224	29.2118	0.0587959	0.217338	0.306853	0.00575949	0.00513712	0.0416237	0.0013072	0.00343298	0.00694581	0.00963146	0.012633	0.0127445	0.00964298	1.90892e-05	13.7276	5.27169	54.4663	10.9438	3.06771	4.5169	-3.80025	-6.17571	PETM
19KZGS225	29.2895	0.0623244	0.188716	0.328147	0.00649846	0.00617477	0.0408511	0.001224	0.00302505	0.00674063	0.00902257	0.0124236	0.0138438	0.0104972	0.000192332	13.8716	5.03647	56.0071	13.5298	3.1315	4.69848	-3.59044	-5.92049	PETM
19KZGS226	29.3671	0.0627763	0.204126	0.316738	0.00626637	0.00695502	0.0407333	0.00132	0.00324308	0.007425	0.00905611	0.0122162	0.0149426	0.0102819	0.000192332	13.751	5.18949	55.0002	12.6695	3.10193	4.64787	-3.18456	-5.68272	PETM
19KZGS227	29.4448	0.0607679	0.191747	0.352635	0.00662538	0.00663465	0.0404389	0.001368	0.00327033	0.00732188	0.00938035	0.0131382	0.0143442	0.0107515	0.000384664	14.0573	5.37939	56.1283	10.6232	3.23811	4.85381	-3.585	-5.88803	PETM
19KZGS228	29.5224	0.0598013	0.198947	0.331746	0.00641143	0.0068502	0.0390847	0.00132	0.00337253	0.00706875	0.00949215	0.0130114	0.0143834	0.0108298	0.00042313	14.0235	5.15164	55.6189	10.3805	3.23866	4.78889	-3.5476	-5.35286	PETM
19KZGS229	29.6001	0.0597637	0.228884	0.369652	0.00607538	0.00723404	0.0402505	0.00144	0.00357011	0.00759375	0.00955923	0.0130806	0.0139026	0.011407	0.000615462	13.9333	5.69943	55.4409	8.71427	3.15821	5.01687	-3.78033	-5.52946	PETM
19KZGS230	29.6778	0.0591486	0.235958	0.370424	0.00723179	0.00682067	0.0378129	0.001452	0.00336571	0.00732188	0.00962631	0.0137951	0.0121268	0.0117787	0.000500063	14.2928	5.62191	56.2532	6.81532	3.29708	5.00446	-3.8806	-5.68155	PETM
19KZGS231	29.7554	0.067107	0.245937	0.295452	0.00499231	0.00469179	0.041381	0.000972	0.00293648	0.00711563	0.00817286	0.0100841	0.0152174	0.00964603	0	12.5439	3.96984	52.5329	18.1566	2.7062	4.12916	-2.60222	-4.32119	PETM
19KZGS232	29.8331	0.0658383	0.389394	0.357463	0.00591674	0.00593996	0.0471751	0.00121974	0.00338054	0.00733225	0.0235138	0.0117592	0.0153368	0.0119766	0	13.0826	4.81246	53.4727	11.4729	2.99753	4.54707	-3.44833	-5.02042	PETM
19KZGS233	29.8864	0.07125	0.07607	0.06601	0.001	0.00235	0.04015	0.000325	0.00467	0.01082	0.00792	0.00274	0.0204	0.003475	0	5.42701	1.30121	21.6689	69.5405	1.52445	1.26652	0.0401111	-3.71849	PETM
19KZGS234	29.9846	0.06761	0.02273	0.05022	0.00189	0.00224	0.03476	0.00022	0.00468	0.011	0.00789	0.00252	0.02566	0.0027	0	5.01407	0.90383	19.2196	75.2203	1.31276	1.05329	0.421222	-3.83494	PETM
19KZGS235	30.0828	0.06657	0.01053	0.07713	0.00238	0.00396	0.03372	0.0003	0.00442	0.01053	0.00815	0.00322	0.02395	0.00484286	0	7.00528	1.18233	27.4398	67.7507	1.46008	1.54831	0.648778	-3.40458	PETM
19KZGS236	30.181	0.07202	0.01093	0.08508	0.00267143	0.0025	0.03309	0.0003	0.00453	0.01147	0.00819	0.00292	0.02503	0.00376667	0	6.38949	1.08129	25.3437	66.5299	1.32551	1.33592	0.746222	-3.42969	PETM
19KZGS237	30.2791	0.05665	0.01485	0.13098	0.00302857	0.00271667	0.03162	0.0006	0.00436	0.00895	0.00875	0.00545	0.02497	0.00615	0	10.4124	1.99363	37.7739	44.8574	1.82873	2.47151	1.17633	-3.73234	PETM
19KZGS238	30.3773	0.06463	0.01158	0.13626	0.0037375	0.00286	0.03339	0.00056	0.00436	0.00923	0.00789	0.00507	0.02791	0.0073	0	9.91053	1.90635	36.3331	46.9886	1.93078	2.31111	1.12633	-3.7263	PETM
19KZGS239	30.4755	0.05915	0.01141	0.11192	0.00215	0.0029625	0.03204	0.00049	0.00436	0.00998	0.00756	0.00439	0.02589	0.00604	0	9.07305	1.65563	33.4931	53.3052	1.68641	1.95865	1.41822	-3.43939	PETM
19KZGS240	30.5737	0.05708	0.01113	0.12711	0.00345714	0.00205	0.03236	0.00053	0.00431	0.00948	0.00856	0.00478	0.03472	0.00836	0	9.67972	1.8555	36.4981	48.4514	1.84753	2.18292	1.13689	-3.68303
19KZGS241	30.6719	0.05851	0.00991	0.13756	0.00335	0.00343333	0.03241	0.00055	0.00442	0.00999	0.00918	0.00457	0.02668	0.00721	0	9.5417	1.94684	35.9658	47.9554	1.78448	2.14102	1.11111	-3.65678
19KZGS242	30.7701	0.05923	0.01048	0.12427	0.00298	0.00428333	0.03435	0.0005	0.00432	0.00968	0.00888	0.0045	0.02765	0.00667	0	9.51742	1.7412	36.2943	50.558	1.88938	2.04949	0.942556	-3.82632
19KZGS243	30.8683	0.06368	0.01459	0.12138	0.00323333	0.00198	0.03388	0.00046	0.00426	0.01006	0.00836	0.00455	0.02755	0.00604	0	8.92637	1.69449	35.2937	48.843	1.72369	1.94465	0.987444	-3.53262
19KZGS244	30.9664	0.0604	0.00989	0.14612	0.00411429	0.0031125	0.03251	0.00047	0.00415	0.00963	0.00819	0.00487	0.02884	0.00799	0	9.95396	1.65677	38.4324	44.4476	1.97931	2.24308	0.815667	-3.46242
19KZGS245	31.0646	0.06503	0.01078	0.10751	0.00264286	0.0026	0.03452	0.0004	0.00413	0.01026	0.00765	0.00421	0.02697	0.00538	0	8.49141	1.36892	33.9216	57.3184	1.71756	1.84105	0.953111	-3.35252
19KZGS246	31.1628	0.07008	0.00936	0.06869	0.0025	0.00296667	0.0338	0.0002	0.00434	0.01077	0.00721	0.00288	0.02682	0.00255	0	6.0866	0.93678	24.7012	70.0484	1.28122	1.13711	1.07033	-3.52874
19KZGS247	31.261	0.0716	0.01204	0.13946	0.00301111	0.00295	0.0324	0.00051	0.0041	0.00913	0.00783	0.00524	0.02742	0.00875	0	10.205	1.83742	38.953	45.0422	1.97114	2.27204	1.00722	-3.64148
19KZGS248	31.3592	0.05115	0.01175	0.21399	0.0051	0.00424	0.03301	0.00071	0.00421	0.0079	0.00904	0.00738	0.02499	0.00999	0	12.3856	2.51176	45.093	27.4754	2.46322	3.07446	0.764444	-3.23128
19KZGS249	31.4574	0.0617367	0.177959	0.265438	0.00611295	0.00595815	0.0379542	0.000952381	0.00305631	0.00751229	0.0105846	0.0100132	0.0212348	0.00980865	0	13.4876	3.95788	52.6638	22.1364	2.89907	3.81702	0.552333	-3.62057
19KZGS250	31.5556	0.0644576	0.158995	0.242142	0.00690913	0.00436143	0.0389353	0.000833333	0.00289073	0.00823278	0.00996525	0.00874132	0.024371	0.00974033	0	12.809	3.57931	50.8276	27.9486	2.75171	3.48451	0.700556	-3.69882
19KZGS251	31.6537	0.0651534	0.139655	0.231098	0.0048009	0.00496759	0.0401882	0.000833333	0.00294592	0.0081079	0.0101792	0.00824413	0.0234388	0.00953537	0	12.4695	3.42945	50.0981	29.9504	2.65024	3.3188	0.644	-3.72971
19KZGS252	31.7519	0.0632898	0.153469	0.253302	0.00563584	0.00509178	0.0403773	0.000928571	0.00303561	0.00711843	0.00936846	0.0087182	0.0234874	0.0102966	0	12.9969	3.79695	51.3027	27.3842	2.78763	3.54629	0.825111	-3.46095
19KZGS253	31.8501	0.065803	0.169756	0.24874	0.00491012	0.00452339	0.0385082	0.00095122	0.00298681	0.00731506	0.0099467	0.00872048	0.0248364	0.0106635	0	12.8532	3.89816	51.3058	28.4698	2.6903	3.4749	0.854889	-3.28667
19KZGS254	31.9483	0.0641726	0.159045	0.264659	0.00601511	0.00521603	0.040807	0.000865854	0.00302146	0.00723984	0.0099467	0.00922802	0.0238173	0.0109048	0	12.8411	3.71654	52.142	25.7647	2.78488	3.54627	0.675889	-3.45674
19KZGS255	32.0465	0.0622603	0.156803	0.265788	0.00586971	0.0050464	0.0404569	0.000963415	0.00297295	0.00676972	0.0100477	0.00949332	0.0225847	0.00991081	0	13.0295	3.84184	52.3557	23.8971	2.83443	3.64496	0.699333	-3.40037
19KZGS256	32.1447	0.0648959	0.15917	0.233674	0.00526975	0.00417235	0.0404219	0.000853659	0.00296602	0.00757833	0.00986811	0.00835136	0.0236718	0.00987221	0	12.3305	3.37749	50.6076	29.0104	2.60392	3.26326	0.787556	-3.42667
19KZGS257	32.2428	0.05845	0.01214	0.13866	0.0034	0.00276667	0.03348	0.0005	0.00427	0.00967	0.00828	0.00494	0.03089	0.00851	0	9.83785	1.78624	38.5954	46.5352	1.88826	2.1018	0.994667	-3.52023
19KZGS258	32.341	0.07121	0.01151	0.14566	0.0027875	0.00274	0.03234	0.0005	0.00432	0.00884	0.00822	0.00523	0.02606	0.00806	0	9.97084	1.79968	38.8889	41.2416	1.93897	2.16797	1.03178	-3.33147
19KZGS259	32.4392	0.05689	0.01128	0.14773	0.00342857	0.00274	0.03268	0.0005	0.00405	0.00904	0.00812	0.00564	0.02867	0.00922	0	10.3398	1.85244	40.4344	40.4428	1.98933	2.3213	0.924889	-3.33237
19KZGS260	32.5374	0.05558	0.01319	0.19392	0.00466	0.00447	0.03417	0.00061	0.00429	0.00852	0.00806	0.00652	0.02786	0.00949	0	11.0773	2.24184	42.2652	35.1396	2.19284	2.6403	0.875667	-3.51074
19KZGS261	32.5917	0.0586209	0.193784	0.32373	0.00658656	0.00648252	0.0428788	0.00119437	0.00334208	0.00727423	0.0112698	0.0117793	0.0200272	0.0111355	0	14.2646	4.72113	53.9735	15.4887	3.36011	4.53273	0.442444	-3.61971
19KZGS262	32.7083	0.0636097	0.159682	0.294049	0.00664522	0.00545255	0.0403254	0.000965147	0.00294018	0.00679817	0.0132599	0.00990241	0.0223622	0.0137655	0	13.1604	3.70689	55.8716	18.242	2.95216	3.8852	0.509222	-3.35703
19KZGS263	32.825	0.0602223	0.176484	0.300378	0.00697748	0.00601245	0.0419492	0.000965147	0.00303184	0.00749322	0.0116947	0.0104206	0.0217635	0.0131593	0	13.5436	3.88127	55.3433	17.2009	3.00331	4.11168	0.298889	-3.87364
19KZGS264	32.9417	0.061491	0.177231	0.286657	0.00560104	0.0053957	0.0385839	0.000965147	0.00301774	0.00745514	0.0200017	0.00971818	0.022003	0.0119842	0	13.2727	3.81676	54.6741	19.0706	2.84305	3.96093	0.441667	-3.5656
19KZGS265	33.0584	0.063856	0.184325	0.277511	0.00517398	0.00551285	0.038678	0.000844504	0.00295428	0.0076646	0.0193421	0.00944183	0.0231904	0.0125998	0	12.6547	3.41582	53.8439	20.5427	2.72429	3.74444	0.533556	-3.47005
19KZGS266	33.1751	0.0586086	0.184947	0.293679	0.00632141	0.00546363	0.0381956	0.000965147	0.00296839	0.00686482	0.0104872	0.0101442	0.0208754	0.0122454	1.8825e-05	13.3375	3.94987	55.5662	17.3224	2.93361	3.9595	0.509889	-3.58694
19KZGS267	33.2917	0.0593547	0.173882	0.302105	0.00585272	0.00577439	0.0402797	0.00105882	0.0030531	0.00735768	0.0162263	0.0101162	0.0210112	0.0130975	0	13.2559	4.10966	55.9636	17.6463	2.85269	3.97432	0.495889	-3.50514
19KZGS268	33.4084	0.0616588	0.17585	0.277537	0.00507055	0.00587598	0.0400339	0.000962567	0.00303903	0.00808495	0.0126155	0.00919341	0.0210795	0.0128085	0	12.4939	3.69967	55.2509	20.2215	2.78432	3.6263	0.613222	-3.29295
19KZGS269	33.5251	0.0683137	0.190729	0.277502	0.00606948	0.00550587	0.0418478	0.00104679	0.00317269	0.00758436	0.0114044	0.010047	0.0209235	0.0107763	0	13.2051	4.1341	53.1143	19.5287	2.80748	3.9161	0.450222	-3.39412
19KZGS270	33.6418	0.0614872	0.136868	0.290845	0.00642916	0.00562231	0.039636	0.000962567	0.00313752	0.00744269	0.0175047	0.00983937	0.0219765	0.0119415	9.70197e-05	13.3971	3.81895	54.6216	18.8468	2.89595	3.9908	0.435667	-3.52217
19KZGS271	33.7584	0.0602126	0.148058	0.28782	0.00642354	0.0057138	0.0395658	0.000962567	0.00287723	0.00698933	0.0117184	0.00943565	0.0211867	0.0139924	0.000291059	12.5562	3.69904	55.2833	18.1534	2.80022	3.67489	0.501	-3.7484
19KZGS272	33.8751	0.0617813	0.174374	0.278606	0.00604419	0.00555161	0.0392498	0.000962567	0.00306014	0.00783938	0.0112923	0.00859359	0.021177	0.0146356	0.000194039	12.138	3.8544	54.9493	18.3813	2.79838	3.45828	0.703333	-3.64891
19KZGS273	33.9918	0.0725297	0.144246	0.22519	0.00524757	0.00419178	0.0409584	0.000721925	0.00291241	0.00772604	0.0171907	0.00748623	0.022776	0.0105805	0.000776157	11.2975	2.96476	50.7874	28.472	2.40911	2.99094	0.673778	-3.33355
19KZGS274	34.1085	0.0618521	0.162537	0.269822	0.00620525	0.00480605	0.0409219	0.000837766	0.00280821	0.0076461	0.0204605	0.00804574	0.0208877	0.0146083	0.00633665	11.858	3.30109	54.9224	22.9739	2.64456	3.2691	0.598889	-3.24991
19KZGS275	34.2252	0.0591208	0.164274	0.308268	0.00542461	0.00593491	0.0402651	0.000969415	0.00306032	0.00757011	0.014196	0.00964339	0.0196845	0.0160824	0	12.8099	3.84387	56.288	16.2391	2.94655	3.7376	0.364889	-3.56261
19KZGS276	34.3418	0.0592065	0.157201	0.307516	0.00606558	0.00560799	0.0388811	0.000957447	0.00298328	0.00734215	0.0118579	0.0098158	0.019338	0.0147217	0	12.9038	3.78529	57.1906	14.7836	2.89312	3.72779	0.486	-3.29323
19KZGS277	34.4585	0.0595985	0.163281	0.323211	0.00703328	0.00571361	0.0399367	0.00106516	0.0030183	0.0076461	0.0111196	0.0107698	0.0176246	0.0142209	0.000191729	13.3023	4.06288	56.6522	13.088	3.10197	3.94071	0.540444	-3.24855
19KZGS278	34.5752	0.0650488	0.153603	0.304819	0.00663423	0.00511341	0.0411917	0.000957447	0.00308833	0.00681025	0.0109071	0.0106663	0.0188952	0.0123783	0	13.1494	3.97289	54.3458	15.5889	2.98646	3.88968	0.633889	-3.52605
19KZGS279	34.6919	0.0600272	0.166507	0.300324	0.0059758	0.00607322	0.0402065	0.00102926	0.00320038	0.00811151	0.0105715	0.0104595	0.0151316	0.0128791	0	12.3222	4.01398	53.4766	13.5341	2.9875	3.67713	0.723	-3.43465
19KZGS280	34.8085	0.057847	0.164646	0.302725	0.00536226	0.00604987	0.0386113	0.00104122	0.00306032	0.00752262	0.00920668	0.00941351	0.0157187	0.0149485	0	11.6749	4.05631	55.6698	13.4763	2.77035	3.27531	0.694333	-3.41546
19KZGS281	34.9252	0.0545455	0.17075	0.345821	0.00707351	0.00635844	0.0387537	0.00110132	0.00305321	0.00655556	0.0103196	0.0110898	0.0163761	0.0151429	0	13.0182	4.29031	57.141	11.8221	3.27974	3.99026	0.313889	-3.42376
19KZGS282	35.0419	0.0545455	0.167625	0.349103	0.00666486	0.00552074	0.0390102	0.00107763	0.00306023	0.00739577	0.00986664	0.0110326	0.0160209	0.0157138	0	12.7104	4.13861	58.2299	10.9232	3.19936	3.80155	0.477778	-3.2913
19KZGS283	35.1586	0.0548585	0.155875	0.343484	0.00728108	0.00561158	0.0385205	0.00106579	0.0030883	0.00748811	0.0103417	0.0106325	0.0159913	0.0153676	0	12.7646	4.07005	57.7448	11.5206	3.15372	3.85178	0.505222	-3.5755
19KZGS284	35.2753	0.0546457	0.142875	0.346014	0.00598378	0.00512208	0.0386604	0.00106579	0.00309532	0.00712801	0.0100324	0.0107354	0.0161097	0.0139637	0	12.6416	4.0078	57.906	11.8835	3.08538	3.81001	0.632889	-3.45757
19KZGS285	35.3919	0.0556096	0.158625	0.34011	0.00681081	0.00613976	0.0392783	0.00111316	0.00320762	0.0075989	0.0105406	0.010541	0.0169088	0.0143474	0	12.5403	4.25	56.5514	11.4898	3.07459	3.79054	0.582111	-3.21984
19KZGS286	35.5086	0.0575876	0.298875	0.327355	0.00579614	0.00540684	0.0401294	0.00106579	0.0031234	0.00817136	0.0102092	0.0105182	0.0161196	0.0154799	0	12.0983	3.88952	55.368	10.9827	3.02127	3.58448	0.485667	-3.35511
19KZGS287	35.6253	0.0551715	0.190875	0.324152	0.00622703	0.00601781	0.0403043	0.00106579	0.00325675	0.00751581	0.00997713	0.0108497	0.0154783	0.01504	0	12.2107	4.0667	53.489	9.90416	3.00671	3.6881	0.417556	-3.32913
19KZGS288	35.742	0.0561379	0.167935	0.323933	0.00579022	0.00533993	0.0395246	0.00120968	0.00332494	0.00797788	0.010223	0.010123	0.0160741	0.0158646	0	12.1507	4.51089	56.2548	12.2024	2.95909	3.57389	0.627444	-3.58802
19KZGS289	35.8586	0.0574392	0.162358	0.308008	0.00558919	0.00372138	0.0366923	0.000846774	0.00284694	0.00746286	0.00923911	0.00895941	0.017136	0.0166637	0	11.5629	3.15767	57.9025	14.6404	2.82012	3.17262	0.557889	-3.7956
19KZGS290	35.9753	0.0660374	0.153991	0.245753	0.00275826	0.00364492	0.0392356	0.000701613	0.0026712	0.00875526	0.00877546	0.00652757	0.0213152	0.013612	0	9.72593	2.78193	53.1053	26.9714	2.40016	2.40819	0.836111	-4.15462
19KZGS291	36.092	0.0618903	0.175817	0.287979	0.00492664	0.00479192	0.0379293	0.000725806	0.00275556	0.00821109	0.00980454	0.00809838	0.0199124	0.0155662	0	11.1447	2.95192	55.222	18.737	2.8349	2.96781	0.345333	-3.97581
19KZGS292	36.2087	0.0592148	0.18964	0.289297	0.00621493	0.0041292	0.0384379	0.000846774	0.00288209	0.00799731	0.00965753	0.00884305	0.0189967	0.0146228	0	11.6352	3.23284	55.321	17.2161	2.8714	3.17055	0.573	-3.83678
19KZGS293	36.2488	0.0592513	0.204554	0.288861	0.00439339	0.00499583	0.0403454	0.000822581	0.00283991	0.00815279	0.00951052	0.00859871	0.01925	0.0150945	0	11.0007	3.01617	55.2196	16.8412	2.81028	2.99876	0.482556	-3.64029
19KZGS294	36.3295	0.0599566	0.173634	0.293791	0.00470721	0.0052813	0.0387269	0.000846774	0.00269932	0.00756975	0.00857191	0.00874997	0.0186654	0.0138719	0	11.6616	3.251	55.5233	17.9336	2.86348	3.17292	0.674	-3.88355
19KZGS295	36.4102	0.0604544	0.169256	0.274671	0.00465733	0.00466402	0.0391602	0.000708661	0.00281363	0.00757606	0.00901972	0.0076783	0.0196529	0.014658	0	10.7768	2.84218	55.2131	19.95	2.73248	2.91718	0.661667	-3.90974
19KZGS296	36.4909	0.0672126	0.139126	0.239365	0.00391457	0.00412809	0.0369725	0.000590551	0.00263464	0.00779804	0.00915502	0.00625004	0.0212657	0.0146286	0	9.60485	2.17632	54.4009	27.9304	2.4092	2.48889	0.918333	-3.58177
19KZGS297	36.5717	0.0643813	0.170337	0.235421	0.00322868	0.00283897	0.0416127	0.000590551	0.002606	0.00840605	0.00985404	0.00651284	0.0203386	0.0135214	0	9.91075	2.38206	54.4165	26.494	2.34866	2.64364	0.919	-4.17876
19KZGS298	36.6524	0.0629656	0.133364	0.262404	0.00493264	0.00261083	0.0359477	0.000590551	0.00239838	0.00846396	0.0166639	0.00651284	0.0208215	0.0172153	0.000315871	9.80046	2.17851	56.0102	23.0342	2.48544	2.58985	0.881222	-3.76206
19KZGS299	36.7331	0.0599497	0.129043	0.277042	0.00459711	0.00329523	0.0361089	0.000625984	0.00272055	0.00863768	0.00933541	0.00730124	0.0206669	0.0169213	0	10.0332	2.44455	56.3301	20.6321	2.60029	2.7421	0.798	-3.62899
19KZGS300	36.8139	0.059445	0.141527	0.279801	0.00552054	0.00417734	0.0362816	0.000708661	0.00249861	0.00805862	0.00878295	0.00750691	0.0199619	0.0189593	0	10.5016	2.56577	57.1267	19.4055	2.70472	2.85747	0.804222	-3.63824
19KZGS301	36.8946	0.0605159	0.129403	0.258882	0.00347962	0.0026159	0.035395	0.000590551	0.00245566	0.00769188	0.00772314	0.00675279	0.0202613	0.0171075	0	10.0027	2.38591	58.2514	21.66	2.59256	2.57745	0.917667	-3.98422
19KZGS302	36.9753	0.058655	0.134294	0.290444	0.00367043	0.00288515	0.0375886	0.000628429	0.00239307	0.00693393	0.00823207	0.00677848	0.0200348	0.0168049	0	10.0707	2.40584	59.2766	20.5358	2.62433	2.63309	0.910556	-4.08284
19KZGS303	37.056	0.0571797	0.125572	0.292759	0.00521254	0.00340791	0.0364491	0.000710526	0.00257737	0.00795732	0.0089398	0.00784351	0.0199577	0.0199018	0	10.8061	2.68769	59.6267	17.0326	2.79136	2.90328	0.768444	-3.62434
19KZGS304	37.1368	0.0614369	0.139308	0.292104	0.00481157	0.00346519	0.036764	0.000828947	0.00278499	0.0088212	0.0086782	0.00760199	0.0200254	0.0190822	0	10.4026	3.09828	59.3887	16.4651	2.69247	2.84331	0.749333	-3.90198
19KZGS305	37.2175	0.0567053	0.139794	0.304461	0.00463615	0.0042933	0.0425725	0.000828947	0.00279215	0.00856204	0.00886018	0.00799302	0.0195709	0.0190051	0	10.9895	3.13207	59.5543	14.1792	2.6802	3.06215	0.596286	-3.71948
19KZGS306	37.2982	0.0575689	0.119129	0.2878	0.0067362	0.00277788	0.0357726	0.000686842	0.00281363	0.00822608	0.00859859	0.00785501	0.0202381	0.0182048	0	10.7933	2.51785	57.9671	15.8681	2.64271	3.01387	0.994778	-3.78429
19KZGS307	37.379	0.0603786	0.10442	0.264349	0.00472804	0.00350815	0.0330316	0.000592105	0.00269192	0.00912836	0.00880332	0.00741798	0.0208956	0.0191979	0	10.8968	2.42129	56.0215	19.5985	2.64917	3.08343	1.24356	-3.49296
19KZGS308	37.4597	0.0582622	0.101503	0.285428	0.00529846	0.00379771	0.0351077	0.000710526	0.00298545	0.00816849	0.0114762	0.00801602	0.0203735	0.0179637	0	10.8895	2.70202	54.9753	18.5331	2.56953	3.20367	1.26844	-3.64881
19KZGS309	37.5404	0.0583352	0.123991	0.280661	0.00392945	0.00389237	0.0350261	0.000817105	0.00284942	0.00830287	0.0236916	0.00823453	0.0206345	0.017038	0	11.1871	3.05282	56.1397	17.6092	2.69062	3.35887	1.24644	-3.64146
19KZGS310	37.6211	0.0604213	0.10897	0.278786	0.00405266	0.00370614	0.0355683	0.000629288	0.00275743	0.00827895	0.0136299	0.00737963	0.0205672	0.0173842	0	10.6804	2.46616	55.6408	21.9794	2.60643	2.91686	1.41344	-3.49781
19KZGS311	37.7019	0.0664819	0.10897	0.209472	0.00392586	0.00348737	0.0352549	0.000593668	0.00286599	0.00987885	0.00912426	0.00623194	0.0221776	0.0155809	0	9.73622	2.32113	48.8353	33.8741	2.32286	2.63223	2.04033	-3.76424
19KZGS312	37.7826	0.0655315	0.114182	0.20869	0.00365617	0.0029855	0.0351157	0.000593668	0.00268506	0.00904035	0.00877419	0.00643852	0.0217216	0.0133703	0	10.1012	2.32544	51.3506	30.7749	2.41043	2.6741	1.86222	-3.2151
19KZGS313	37.8633	0.0703825	0.114909	0.199497	0.00348207	0.00582944	0.0357075	0.000558047	0.00296008	0.00926202	0.0101632	0.00599093	0.0225657	0.0108591	0	9.64685	2.17092	46.7081	35.685	2.30301	2.54118	2.04678	-3.40566
19KZGS314	37.9441	0.0677903	0.0991515	0.183902	0.00332845	0.00310315	0.0354174	0.000498681	0.00277914	0.00926202	0.00904521	0.00587616	0.0226724	0.0111597	0	9.80482	2.08136	46.899	36.7781	2.36764	2.52205	1.95033	-3.60697
19KZGS315	38.0248	0.0650254	0.132121	0.208791	0.00503876	0.00400211	0.0367752	0.000605541	0.00289494	0.00889578	0.00933881	0.00686317	0.0214209	0.0103258	0	10.7152	2.52165	49.2917	30.8858	2.57116	2.95413	1.82514	-3.48044
19KZGS316	38.1055	0.061742	0.12303	0.236628	0.00409655	0.00328147	0.0347559	0.000605541	0.00275019	0.00852954	0.00849188	0.00731077	0.0216925	0.012963	0	10.8343	2.51681	52.0175	25.0676	2.64457	3.00452	1.59611	-3.43131
19KZGS317	38.1863	0.0598095	0.137766	0.272815	0.00496414	0.00404294	0.0360376	0.000759894	0.00288522	0.00775917	0.00950301	0.00847967	0.0215931	0.0142882	0	11.8604	2.93805	55.2602	19.5361	2.85947	3.47317	1.43178	-3.73751
19KZGS318	38.267	0.0668242	0.154635	0.206309	0.0037026	0.00353757	0.0363492	0.000593668	0.0028351	0.00934583	0.00905969	0.00684364	0.0263982	0.012937	0	10.6356	2.45241	49.0021	32.4741	2.388	2.96576	1.79444	-3.36944
19KZGS319	38.3477	0.0781216	0.134221	0.230669	0.004818	0.00291092	0.0374108	0.000712401	0.00297829	0.00906526	0.00930977	0.00724689	0.0243431	0.0113079	0	10.9429	2.83851	49.7205	29.2842	2.55096	3.0582	1.68025	-3.91714
19KZGS320	38.4284	0.0643629	0.11344	0.24718	0.0044055	0.00333543	0.0363492	0.000664908	0.00285658	0.00793332	0.00893465	0.0073621	0.0220796	0.0139337	0	10.8312	2.5923	52.1334	25.1106	2.58612	3.02429	1.42322	-3.70291
19KZGS321	38.5092	0.0675749	0.107939	0.209737	0.00391757	0.00355779	0.0351376	0.000593668	0.00279215	0.00873632	0.00875277	0.00646344	0.0228242	0.0124579	0	10.1804	2.29086	48.7266	32.3034	2.27745	2.71412	1.78911	-3.64956
19KZGS322	38.5899	0.0677595	0.132998	0.207064	0.003828	0.00594649	0.0339605	0.000593668	0.00287806	0.0085138	0.00950301	0.00626758	0.0224668	0.0128412	0	9.73049	2.45044	48.202	34.3087	2.17898	2.59183	1.67733	-3.46149
19KZGS323	38.6706	0.0656674	0.165514	0.199328	0.0032835	0.00205035	0.0328181	0.000593668	0.00275635	0.00904591	0.00838902	0.00679756	0.0223476	0.0118829	0	10.4444	2.53123	48.0227	31.6552	2.33076	2.83402	1.70256	-3.38604
19KZGS324	38.7514	0.0665343	0.135594	0.196843	0.00302982	0.00198885	0.0361506	0.000592105	0.00278223	0.00899429	0.00905905	0.00676477	0.0221883	0.00949528	0	10.7753	2.55959	47.981	33.8429	2.34409	2.9185	1.99956	-3.30553
19KZGS325	38.8321	0.0643095	0.144731	0.227599	0.00394123	0.00399155	0.0398919	0.000710526	0.00284579	0.00826321	0.0093614	0.00765759	0.0219266	0.0108379	0	11.1745	2.8099	49.896	28.5594	2.53188	3.17716	1.42711	-3.34311
19KZGS326	38.9128	0.0649979	0.146924	0.220567	0.00312835	0.00430755	0.0367129	0.000710526	0.00284579	0.00810929	0.00927181	0.00748589	0.021946	0.00936881	0	11.1696	2.90525	49.2383	29.3503	2.55536	3.19145	1.48289	-3.75152
19KZGS327	38.9935	0.0653297	0.13998	0.232739	0.0043723	0.00357576	0.0366899	0.000710526	0.00295877	0.00841712	0.00941739	0.00787507	0.0209572	0.00968013	0	11.2206	2.93506	48.1196	28.0323	2.49051	3.28557	1.61489	-3.55278
19KZGS328	39.0743	0.0645185	0.141929	0.230902	0.00394123	0.00396556	0.0364719	0.000710526	0.00293052	0.00821511	0.00979811	0.00800098	0.0218587	0.0104195	0	11.3959	2.91746	49.0306	26.1052	2.63578	3.32506	1.43411	-3.83085
19KZGS329	39.155	0.0637522	0.135856	0.230605	0.00524656	0.00359578	0.0374609	0.000706983	0.00286595	0.00806184	0.00918537	0.00799747	0.0211956	0.0102242	0	11.5797	2.98453	50.3557	28.3958	2.61328	3.33524	1.40733	-3.69038
19KZGS330	39.2357	0.0652683	0.139249	0.216735	0.00389197	0.0034732	0.0363686	0.000710526	0.00281048	0.00804196	0.00914864	0.00766903	0.0208022	0.00966067	0	11.348	2.77312	48.8874	29.5933	2.52864	3.19335	1.531	-3.6819
19KZGS331	39.3165	0.0618389	0.116467	0.240188	0.00394123	0.00418789	0.0367588	0.000710526	0.0028246	0.00741668	0.00825281	0.00819556	0.0209863	0.0107698	0	11.6855	2.95926	51.5997	25.5411	2.6648	3.37963	1.23243	-3.68511
19KZGS332	39.3972	0.0602099	0.11388	0.255878	0.003719	0.00375691	0.0359438	0.000715385	0.00280849	0.00809557	0.00916634	0.0079016	0.0206659	0.0104821	0	11.7717	2.89142	52.1125	23.7564	2.68698	3.32839	1.05889	-3.9951
19KZGS333	39.4779	0.0610083	0.104656	0.2513	0.00445803	0.00389108	0.0344691	0.000692308	0.00280138	0.0078441	0.00935684	0.00772328	0.0224663	0.0121101	0	11.3094	2.94591	51.9363	24.9943	2.464	3.14702	0.987857	-4.08079
19KZGS334	39.5586	0.0632827	0.108914	0.242666	0.00430478	0.00316206	0.0349757	0.000576923	0.00264495	0.00807623	0.0127186	0.00624104	0.0210298	0.0136715	0	10.1399	2.31917	51.9467	29.1092	2.24112	2.67587	1.16333	-3.87331
19KZGS335	39.6394	0.0613712	0.112816	0.242998	0.00387793	0.0058232	0.0354597	0.000611538	0.00280138	0.00858885	0.00874052	0.00655309	0.0220162	0.0176225	0	10.2094	2.42691	52.7284	26.2974	2.28112	2.7012	1.02314	-4.08381
19KZGS336	39.7201	0.0602704	0.109978	0.223968	0.00347107	0.00273941	0.0333884	0.000576923	0.00270894	0.00883066	0.00880775	0.0064305	0.0214608	0.0177272	0	10.2278	2.37137	53.8492	25.1427	2.27605	2.69657	0.978143	-4.04582
19KZGS337	39.8008	0.0610204	0.117546	0.260599	0.0036594	0.00385083	0.0344916	0.000623077	0.00267339	0.00888869	0.0094689	0.00674255	0.021432	0.0178129	0	10.2315	2.42063	53.8305	23.4215	2.34258	2.75225	1.06133	-4.02798
19KZGS338	39.8816	0.058867	0.103829	0.266108	0.00362364	0.00200994	0.0333884	0.000576923	0.00266628	0.00820197	0.00777682	0.0063079	0.0217959	0.01926	0	10.1481	2.32434	54.2741	23.7251	2.30825	2.65357	0.957444	-4.00325
19KZGS339	39.9623	0.0609238	0.10447	0.254275	0.00518767	0.00342801	0.0328888	0.000590734	0.00279678	0.00892035	0.00877789	0.0061884	0.0225247	0.0167571	0	9.87157	2.34232	54.6842	24.9167	2.27149	2.52826	0.904222	-4.12304
19KZGS340	40.043	0.0629392	0.126464	0.271619	0.00494064	0.00494036	0.033497	0.000579151	0.00262555	0.00825437	0.00817175	0.0062109	0.0237046	0.0220113	0	9.62537	2.22315	54.1579	26.1419	2.21347	2.51952	1.00578	-4.38732
19KZGS341	40.1238	0.0625143	0.125528	0.292621	0.00557293	0.00443624	0.034736	0.000683398	0.00274684	0.00804801	0.00859829	0.00667222	0.0214222	0.0202004	0	10.158	2.45805	54.54	22.6946	2.40987	2.73862	0.919111	-4.24321
19KZGS342	40.1442	0.0623807	0.108097	0.275255	0.00479654	0.00431526	0.0331028	0.0006139	0.00275397	0.00826375	0.00889014	0.00700977	0.0236853	0.0203881	0	10.6116	2.42797	53.5731	22.4934	2.36284	2.92401	0.837889	-3.99427
19KZGS343	40.1875	0.0708187	0.102715	0.200881	0.00358785	0.000957825	0.0326748	0.00046332	0.00265409	0.00889221	0.00932791	0.0051645	0.0286177	0.0212607	0	8.31803	1.76041	50.2861	30.8783	1.87057	2.0341	1.19257	-4.08887
19KZGS344	40.2308	0.0659745	0.113946	0.221641	0.00511709	0.00262142	0.0342291	0.000579151	0.00280391	0.00933307	0.00909219	0.00624466	0.022312	0.0179205	0	10.0099	2.29376	49.7337	29.8451	2.25091	2.64081	1.20444	-3.44058
19KZGS345	40.2741	0.0653553	0.131611	0.231757	0.0046147	0.00340784	0.0343305	0.000625483	0.00283959	0.00882655	0.00849727	0.00673973	0.0225054	0.0141581	0	10.3168	2.44361	50.2235	26.0695	2.47216	2.72663	1.04178	-3.38421
19KZGS346	40.3174	0.062291	0.139993	0.250563	0.00423018	0.0040062	0.0364382	0.000763291	0.00272212	0.00792343	0.00893991	0.00745534	0.0214865	0.0138463	0	11.0032	2.97092	52.4828	26.4958	2.71109	3.05041	1.08722	-3.16879
19KZGS347	40.3607	0.0629159	0.141345	0.253009	0.0053321	0.00445426	0.037368	0.000740506	0.00268014	0.00802561	0.00902964	0.00738757	0.0212961	0.0152951	0	10.8045	2.92405	53.6585	25.3971	2.67088	2.94987	0.8434	-3.51106
19KZGS348	40.404	0.0613036	0.136306	0.258139	0.00457037	0.00387735	0.0354968	0.000683544	0.00270813	0.00793272	0.00937737	0.00716165	0.0213342	0.0154785	0	10.6293	2.67848	53.7439	24.7801	2.60245	2.86043	0.735222	-3.69698
19KZGS349	40.4472	0.0604662	0.114428	0.245535	0.00434851	0.00314773	0.0333615	0.000683544	0.00267314	0.00767263	0.00891747	0.00715035	0.0208011	0.0138738	0	10.5081	2.53359	52.3444	25.0081	2.52826	2.81855	0.961556	-3.51807
19KZGS350	40.4905	0.0634408	0.123523	0.244244	0.00418581	0.00354233	0.0385505	0.000683544	0.00274312	0.00874086	0.00954562	0.00720683	0.0199919	0.0157903	0	10.7629	2.50079	51.9915	24.9701	2.62463	2.88042	0.818571	-3.61863
19KZGS351	40.5338	0.0632533	0.12254	0.260585	0.00541493	0.00367235	0.0365644	0.000683544	0.00269413	0.00927961	0.00869313	0.00711646	0.0192493	0.0172116	0	10.7614	2.64179	53.9126	22.637	2.63988	2.86508	0.788111	-3.64072
19KZGS352	40.5771	0.0783636	0.14282	0.254266	0.00482181	0.00499018	0.0375862	0.000820253	0.00303002	0.00852721	0.00944467	0.0067437	0.0209439	0.0172849	0	10.3532	3.27488	53.394	22.3989	2.52035	2.73402	0.578333	-3.7678
19KZGS353	40.6204	0.0608646	0.136096	0.280891	0.00445309	0.00422824	0.0404675	0.000673317	0.00275131	0.00786769	0.00857974	0.00722278	0.0183669	0.0179574	0	10.7216	2.70081	55.3652	21.4986	2.70742	2.71228	0.387778	-4.03951
19KZGS354	40.6637	0.0627478	0.145586	0.251693	0.00367043	0.00260879	0.0386101	0.000628429	0.00262951	0.00755336	0.00889377	0.0069038	0.0195276	0.0193144	0	10.6375	2.44413	54.3355	22.1935	2.5909	2.69084	0.5678	-3.92516
19KZGS355	40.707	0.0647314	0.106787	0.239219	0.00416702	0.0025701	0.0351392	0.000561097	0.00255069	0.00790467	0.00853488	0.00608354	0.0202787	0.0182548	0	9.83781	2.14436	52.6575	28.3355	2.33671	2.44013	0.788714	-3.54933
19KZGS356	40.7502	0.065083	0.113273	0.22938	0.00473647	0.00346786	0.038494	0.000561097	0.00285878	0.00850562	0.00846759	0.00649367	0.0195862	0.0202253	0	10.0206	2.23227	51.3377	26.4127	2.37237	2.56999	0.783714	-3.75486
19KZGS357	40.7935	0.0661124	0.114474	0.257329	0.00498387	0.00554645	0.0391325	0.000673317	0.00281579	0.00936542	0.00882648	0.00685823	0.0195374	0.0164424	0	10.5059	2.63614	52.2127	26.0272	2.57744	2.78745	0.723889	-3.63232
19KZGS358	40.8368	0.0675378	0.106304	0.236579	0.00278034	0.00401426	0.0383517	0.0007875	0.00304965	0.00820413	0.00907572	0.00663006	0.0197715	0.0135566	0	10.608	3.03328	51.5009	28.7286	2.51026	2.78365	0.716778	-3.69634
19KZGS359	40.8801	0.0693908	0.102004	0.247378	0.00454288	0.00498843	0.0374917	0.000675	0.00284107	0.00876898	0.00954114	0.00685751	0.0193423	0.015242	0	10.2378	2.65932	52.3758	27.0927	2.43647	2.83402	0.757778	-3.76187
19KZGS360	40.9234	0.077937	0.113351	0.219531	0.00399674	0.00352717	0.0352904	0.0005625	0.00279791	0.00943568	0.0144502	0.00579988	0.023517	0.0146433	0.000798174	9.34241	2.18914	51.7239	28.8441	2.23136	2.51073	0.797333	-3.84206
19KZGS361	40.9667	0.0623193	0.118845	0.250933	0.00377332	0.00631112	0.0325158	0.0005625	0.00264687	0.00913937	0.0104166	0.00635713	0.0209127	0.0238254	0	9.35459	2.28468	55.4592	22.1073	2.34233	2.63352	0.652	-3.92893
19KZGS362	41.01	0.0684706	0.120756	0.208222	0.00388917	0.00470769	0.0350955	0.0005625	0.00274037	0.00989867	0.00912004	0.00499245	0.0327151	0.0219097	0.000299315	7.46043	2.05213	54.7719	28.5349	1.79517	1.85939	0.521	-4.7696
19KZGS363	41.0532	0.0617773	0.101168	0.22484	0.00250231	0.0033886	0.033926	0.00045	0.00256775	0.0087412	0.0117907	0.00526538	0.0209517	0.0189534	0	8.21681	1.79843	54.6282	25.1713	2.10351	2.15216	0.595286	-4.43183
19KZGS364	41.0965	0.060605	0.125176	0.241447	0.00314916	0.00433338	0.0358866	0.00068625	0.00284826	0.00949124	0.0147051	0.00641399	0.0191375	0.0185759	0	9.39627	2.76885	55.0894	22.4127	2.3143	2.6211	0.536778	-4.01021
19KZGS365	41.1398	0.0606091	0.14637	0.257813	0.00452974	0.00373211	0.0428105	0.000759305	0.0030473	0.00912533	0.0107403	0.00683544	0.01887	0.0198789	0	10.1483	2.82765	53.2654	23.0348	2.61446	2.88031	0.713222	-3.56386
19KZGS366	41.1831	0.0603706	0.147088	0.250429	0.00404657	0.00463636	0.0346847	0.000669975	0.00257295	0.00775561	0.00891475	0.0067557	0.0192207	0.0166455	0	10.1415	2.48187	55.4109	22.0048	2.61372	2.88884	0.677111	-3.35378
19KZGS367	41.2264	0.0599061	0.143617	0.237012	0.0036909	0.00386364	0.0348809	0.000669975	0.00286762	0.00856078	0.00895955	0.00664177	0.0192597	0.016231	0	10.0058	2.53073	53.5486	23.7279	2.48579	2.77515	0.695444	-3.4852
19KZGS368	41.2697	0.0620779	0.135957	0.246084	0.00549609	0.00309749	0.0358736	0.000558313	0.0026592	0.00890322	0.00879155	0.00648228	0.0193766	0.0179536	0	9.84547	2.32489	53.8148	23.557	2.58252	2.71385	0.681	-3.57519
19KZGS369	41.313	0.0611113	0.129375	0.243135	0.00461782	0.00441934	0.0347655	0.000569479	0.00266638	0.00865333	0.00902674	0.00671013	0.0184901	0.0160191	0	10.2587	2.36726	53.9048	22	2.67766	3.05372	0.633	-3.21467
19KZGS370	41.3562	0.0609606	0.114774	0.242528	0.00414387	0.00369923	0.0353888	0.000569479	0.00252264	0.00717255	0.00764921	0.00676709	0.0185193	0.014361	0	10.468	2.3921	53.4791	23.3735	2.67043	3.03649	0.634	-3.36966
19KZGS385	41.3973	0.0661734	0.12385	0.247041	0.00527356	0.00353437	0.0447126	0.0007875	0.00297913	0.00849489	0.00958286	0.0077057	0.0195566	0.011	0	11.0465	3.05905	50.2093	25.3739	3.13854	2.99436	0.525111	-3.40253
19KZGS386	41.43	0.0634017	0.117283	0.243928	0.00490833	0.00379947	0.0436138	0.000791457	0.00281669	0.00745892	0.00930393	0.00782915	0.0189525	0.0108655	0	11.5428	3.19777	51.0781	25.532	3.135	3.07547	0.551667	-3.40059
19KZGS387	41.4627	0.0637413	0.139466	0.256484	0.00510087	0.00359519	0.0443434	0.000802764	0.00285181	0.00825908	0.00974856	0.00825204	0.0184002	0.011005	0	11.4971	3.26833	51.612	23.8382	3.22812	3.1151	0.465	-3.31997
19KZGS388	41.4954	0.0649861	0.137014	0.236284	0.00477039	0.00360654	0.043933	0.000791457	0.00297122	0.00805674	0.0100598	0.00806917	0.018032	0.0100662	0	11.3383	3.15266	50.7706	24.129	3.11768	3.03604	0.599444	-3.3121
19KZGS389	41.5281	0.067652	0.139956	0.245709	0.00469855	0.00363832	0.0442864	0.000791457	0.00302742	0.00800156	0.00974856	0.00798916	0.0191948	0.0106146	0	11.4177	3.12343	50.4229	24.3726	3.10857	3.03136	0.541667	-3.36889
19KZGS390	41.5608	0.0653508	0.15552	0.246276	0.00271567	0.00314579	0.0459393	0.000791457	0.00302742	0.00780842	0.00985972	0.00821775	0.0181483	0.0102056	0	11.2775	3.08709	49.8089	23.0545	3.22917	3.05877	0.491	-3.25692
19KZGS391	41.5935	0.0654388	0.143387	0.245142	0.00487097	0.00327925	0.0441838	0.000768844	0.00295015	0.00797397	0.00973745	0.00778343	0.0184002	0.0112094	0	11.0701	3.01317	50.8804	23.282	3.14773	2.94536	0.447333	-3.52971
19KZGS392	41.6262	0.0684945	0.14302	0.202574	0.00301742	0.00310766	0.0425423	0.000633166	0.00279562	0.00795557	0.00848136	0.00654905	0.0190591	0.0100011	0	10.0148	2.63051	47.1572	30.3861	2.71844	2.55939	0.697556	-3.14903
19KZGS393	41.6589	0.0689271	0.121833	0.209778	0.00393997	0.00378734	0.0431161	0.000692308	0.00280952	0.00830986	0.00891022	0.00627136	0.0214037	0.0118295	0	10.0305	2.62497	48.5386	34.2341	2.6372	2.47773	0.604222	-3.2184
19KZGS394	41.6916	0.0639508	0.126599	0.245058	0.00528077	0.00349714	0.0438923	0.000796154	0.00282346	0.00831909	0.00956735	0.00767387	0.0184727	0.0125346	0	11.0994	3.03466	51.3452	24.6389	3.08496	2.92711	0.487889	-3.5046
19KZGS395	41.7243	0.0645665	0.118289	0.245172	0.00397148	0.00456203	0.0429656	0.000692308	0.00294895	0.00839296	0.00958962	0.00744582	0.0180831	0.0108182	0	11.1625	2.94701	51.0538	25.0153	3.03666	2.90552	0.451222	-3.29529
19KZGS396	41.757	0.065509	0.131853	0.235289	0.00329139	0.0031762	0.0426528	0.000715385	0.00296987	0.00796823	0.00945597	0.00759405	0.0187161	0.0110408	0	11.0521	2.92419	50.0117	26.1102	2.97546	2.89892	0.557889	-3.22706
19KZGS397	41.7897	0.0660871	0.145051	0.224439	0.00439544	0.00345288	0.0443441	0.000692308	0.00304655	0.00849452	0.00944483	0.00714935	0.0187161	0.0109202	0	10.8886	2.86196	49.6214	26.3714	3.00991	2.85492	0.525	-3.50417
19KZGS398	41.8224	0.0651069	0.149328	0.222152	0.0048007	0.00452415	0.044819	0.000761538	0.00302564	0.00890078	0.00982352	0.00718356	0.0183558	0.0119593	0	10.5996	2.96116	50.2368	26.6647	2.89036	2.73842	0.452333	-3.28548
19KZGS399	41.8551	0.0654588	0.148839	0.225553	0.00503709	0.00418329	0.0416218	0.000692308	0.00278163	0.00814366	0.00850926	0.00713795	0.0190861	0.011347	0	10.7354	2.83528	50.6154	26.8002	2.86988	2.74414	0.427667	-3.46741
19KZGS400	41.8878	0.0670299	0.150274	0.223748	0.00292286	0.00351333	0.0438718	0.000714286	0.00287226	0.00881502	0.00929889	0.00708318	0.0192152	0.011214	0	10.5292	2.84887	49.0919	28.477	2.80676	2.73084	0.437778	-3.49199
19KZGS401	41.9205	0.067597	0.155605	0.220335	0.00344143	0.00365905	0.0438023	0.000714286	0.00282346	0.00827399	0.00950128	0.00699163	0.0184384	0.0101438	0	10.3905	2.85259	48.6305	29.0653	2.77996	2.68926	0.552556	-3.3301
19KZGS402	41.9531	0.0676956	0.159325	0.220562	0.00322457	0.00291429	0.0451932	0.000714286	0.00285135	0.00812474	0.00941133	0.00708318	0.0185064	0.0106929	0	10.4414	2.84729	47.0287	27.5017	2.80548	2.72103	0.437333	-3.37397
19KZGS403	41.9858	0.0675354	0.159945	0.228377	0.00337543	0.00303571	0.0433734	0.000714286	0.00283043	0.00861913	0.00974865	0.00701452	0.0187297	0.0110838	0	10.5679	2.78059	48.7055	26.9026	2.80859	2.70244	0.358222	-3.53003
19KZGS404	42.0185	0.0692983	0.140851	0.215637	0.00358286	0.00223429	0.043582	0.000619048	0.00280952	0.00892696	0.00919769	0.00641949	0.0192832	0.0117817	0	9.92998	2.54927	48.3329	28.4897	2.69472	2.51854	0.481556	-3.53133
19KZGS405	42.0512	0.0652176	0.146926	0.229139	0.00449036	0.00351102	0.0431879	0.000714286	0.00288621	0.00835794	0.00987234	0.00739213	0.0182442	0.0109069	0	10.9898	2.90314	49.7835	24.968	2.9941	2.87164	0.497556	-3.40954
19KZGS406	42.0839	0.0672272	0.139859	0.229344	0.00414857	0.00238	0.0427243	0.000714286	0.00290712	0.00828332	0.00875917	0.00710606	0.0188171	0.0106184	0	10.5737	2.97435	48.7323	26.6778	2.81903	2.7539	0.596778	-3.21057
19KZGS407	42.1166	0.0684971	0.13618	0.223157	0.00353571	0.00362735	0.0434492	0.000697674	0.0029604	0.00814301	0.00933202	0.00697461	0.0194756	0.0114578	0	10.5429	2.7784	49.2255	28.2081	2.89983	2.72911	0.448556	-3.41924
19KZGS421	42.1754	0.0689975	0.18552	0.189502	0.00276479	0.00350452	0.0452388	0.000680101	0.00298086	0.0083071	0.00966626	0.00705291	0.019243	0.0078381	0	10.5289	2.70427	45.0303	34.8818	2.75074	2.71616	0.717	-3.08921
19KZGS422	42.2681	0.0703933	0.200322	0.18769	0.00457507	0.00301266	0.0479862	0.000680101	0.0030309	0.00831658	0.0096999	0.00679127	0.0193796	0.00800629	0	10.2376	2.85986	44.1054	32.6289	2.79438	2.69778	0.636333	-3.15798
19KZGS423	42.3608	0.0678658	0.16566	0.197117	0.00370833	0.00436528	0.045134	0.000680101	0.00307379	0.00795623	0.00987932	0.00710979	0.0190771	0.00839661	0	10.3718	2.85343	44.2363	30.0414	2.74092	2.71829	0.936444	-2.86471
19KZGS424	42.4534	0.0690352	0.155546	0.198872	0.0039102	0.00331392	0.0438768	0.000680101	0.0030452	0.00816485	0.00981204	0.00699603	0.0193601	0.00792061	0	10.4688	2.82292	45.106	31.1387	2.74264	2.72127	0.559333	-3.08361
19KZGS425	42.5461	0.0701669	0.150735	0.184507	0.00402869	0.00388879	0.0448663	0.000566751	0.00292367	0.00807951	0.0096999	0.00680265	0.0196041	0.00864413	0	10.0589	2.52224	44.6349	33.185	2.67666	2.58462	0.640556	-3.12424
19KZGS426	42.6388	0.0703807	0.16344	0.190559	0.00304456	0.00408861	0.045169	0.000589421	0.00290938	0.0081933	0.0096214	0.00664339	0.0193601	0.00756837	0	10.2153	2.52242	43.6495	34.0477	2.71214	2.61551	0.675444	-3.04675
19KZGS427	42.7315	0.0735873	0.169238	0.179996	0.00319267	0.00395411	0.0459373	0.000566751	0.00296656	0.0082502	0.00913921	0.00664339	0.0194089	0.00658781	0	9.78176	2.43584	42.0716	36.3023	2.63924	2.51989	0.803556	-2.95761
19KZGS428	42.8241	0.0709713	0.159034	0.181557	0.00467184	0.00264571	0.0465473	0.000579545	0.00286318	0.00848218	0.00924715	0.00669566	0.0203707	0.0080854	0	10.2585	2.54807	44.0505	35.9667	2.77345	2.55178	0.696111	-3.11098
19KZGS429	42.9168	0.0705532	0.153318	0.201581	0.00391432	0.00337475	0.0477778	0.000670455	0.00295554	0.0085513	0.0096762	0.00691275	0.0200628	0.00833567	0	10.4036	2.67259	45.0281	34.5209	2.87348	2.66535	0.616333	-3.12209
19KZGS430	43.0095	0.0748353	0.146609	0.144409	0.00160985	0.0024899	0.0453402	0.000454545	0.00293422	0.00896603	0.00926973	0.00498175	0.0210064	0.00623731	0	8.50742	2.04729	39.2415	47.934	2.21308	1.95057	0.718889	-3.02487
19KZGS431	43.1022	0.0719848	0.127724	0.173336	0.00341271	0.00354966	0.0447543	0.000568182	0.00296975	0.00925238	0.00929232	0.00619291	0.0204899	0.00806615	0	9.51201	2.28422	42.3905	39.2392	2.48259	2.35258	0.551444	-3.27955
19KZGS432	43.1948	0.0720988	0.124742	0.154472	0.00378478	0.0027094	0.0433246	0.000568182	0.00294843	0.00865004	0.00933748	0.00588441	0.0204303	0.00725761	0	9.43037	2.24718	42.1953	41.6725	2.48139	2.28241	0.735333	-2.95115
19KZGS433	43.2875	0.0684248	0.160897	0.207801	0.00378759	0.00351107	0.0447894	0.000681818	0.00297685	0.00857105	0.00977782	0.0071527	0.019894	0.00942335	0	10.4103	2.80541	45.305	30.0106	2.92829	2.69161	0.435222	-3.01582
19KZGS434	43.3802	0.0709333	0.126481	0.191677	0.00340039	0.00345412	0.0454574	0.000568182	0.00284897	0.00865004	0.00877294	0.00615864	0.0197351	0.00974099	0	9.86182	2.27781	45.4341	34.9063	2.71051	2.38012	0.453556	-2.99103
19KZGS435	43.4729	0.0704914	0.120697	0.205697	0.00364182	0.0035246	0.0447605	0.000681818	0.00287774	0.00799664	0.00920783	0.00673043	0.0206295	0.0109373	0	10.4044	2.67765	47.3131	32.2988	2.87618	2.6728	0.499889	-3.13394
19KZGS436	43.5655	0.0732226	0.109378	0.180564	0.00362596	0.00260278	0.0462699	0.000579545	0.00294091	0.00847606	0.00904946	0.00588913	0.0206391	0.00874026	0	9.74799	2.53995	44.8136	39.0603	2.65943	2.41604	0.590889	-3.07003
19KZGS437	43.6582	0.0743151	0.12771	0.148354	0.0023583	0.00315778	0.042299	0.000477273	0.00302513	0.00875412	0.00941144	0.00546848	0.0212473	0.00691737	0	9.11172	2.0571	39.7982	43.1029	2.37488	2.27519	0.915889	-2.87775
19KZGS438	43.7509	0.0694116	0.170157	0.194957	0.0053628	0.00344485	0.0465602	0.000681818	0.00301109	0.00876371	0.0100902	0.00751489	0.018776	0.00842365	0	10.0054	2.83194	43.0149	25.3005	3.15129	2.71766	0.706778	-2.98133
19KZGS439	43.8436	0.0712409	0.187382	0.205788	0.00486316	0.00373193	0.048267	0.000681818	0.00302513	0.00847606	0.0103729	0.00793555	0.0187567	0.00770409	0	10.0584	2.82441	42.4948	24.2875	3.14729	2.80282	0.663222	-3.01797
19KZGS440	43.9362	0.0695513	0.179754	0.20506	0.00385436	0.00357244	0.0460842	0.000681818	0.00308128	0.00806376	0.0103843	0.00826525	0.0182644	0.00846203	0	10.413	2.95484	43.6028	23.6128	3.11102	2.87529	0.575889	-2.95492
19KZGS441	44.0289	0.0668963	0.147519	0.2243	0.00498212	0.00357882	0.0448998	0.000795455	0.00306725	0.00770899	0.00938882	0.00800376	0.0174824	0.00873067	0	11.1936	3.10115	47.1438	25.5379	3.16127	3.007	0.310444	-3.19473
19KZGS442	44.1216	0.0654863	0.139257	0.223635	0.00387109	0.00277417	0.0450831	0.000781638	0.00299286	0.00771945	0.00992661	0.00835984	0.0179224	0.00864484	0	11.4072	3.08888	48.7022	25.7513	3.2926	3.04174	0.300444	-3.26731
19KZGS443	44.2143	0.0668358	0.13224	0.218525	0.00548405	0.00389182	0.0465095	0.000781638	0.003	0.00796908	0.0100292	0.00811968	0.0184123	0.00922243	0	11.1356	3.10151	47.9904	26.1859	3.35571	3.01935	0.367	-3.27503
19KZGS444	44.307	0.0670649	0.20943	0.226371	0.00483159	0.00478994	0.0460034	0.000781638	0.00307857	0.00833393	0.0100748	0.00794814	0.017305	0.0094118	0	10.8501	3.02912	47.0054	23.1739	3.32305	2.91611	0.141	-3.31986
19KZGS445	44.3996	0.0688727	0.196243	0.221758	0.00431254	0.00415128	0.0472113	0.000669975	0.00313571	0.00889081	0.009938	0.00735346	0.0184907	0.0109362	0	10.1646	2.72274	45.3135	24.775	3.226	2.69848	0.122222	-3.4894
19KZGS446	44.4923	0.0690637	0.154623	0.198672	0.00467151	0.00426604	0.0454512	0.000669975	0.0031	0.00875639	0.0102343	0.00726197	0.0181085	0.00792523	0	10.4915	2.70168	45.5489	28.4863	3.03885	2.7951	0.259778	-3.19592
19KZGS447	44.585	0.05358	0.01478	0.18345	0.004375	0.0033	0.04041	0.0006	0.00427	0.00849	0.00851	0.00687	0.01746	0.00858	0	10.0941	2.14477	39.712	23.571	2.96968	2.44618	0.250444	-3.29932
19KZGS448	44.6777	0.0718389	0.149178	0.187186	0.00431254	0.0020956	0.0447035	0.000569479	0.00292857	0.00819951	0.00919721	0.00689601	0.01755	0.00759383	0	9.95255	2.43974	44.6467	31.4574	3.04171	2.53028	0.192286	-3.29281
19KZGS449	44.7703	0.0726595	0.186539	0.196531	0.00449151	0.00393802	0.0482753	0.000686863	0.00304474	0.00827678	0.0102275	0.0075592	0.0171468	0.00764263	0	10.0625	2.8491	42.3614	27.2589	3.26659	2.64907	0.378111	-3.12435
19KZGS450	44.863	0.0749907	0.165542	0.174398	0.00362943	0.00304221	0.0470562	0.000574263	0.00304474	0.00910158	0.0096874	0.00655587	0.0179355	0.00681614	0	9.4964	2.53452	41.4034	37.711	3.0012	2.35424	0.494667	-3.00547
19KZGS451	44.9557	0.0714494	0.172703	0.180688	0.00416551	0.00426537	0.0477412	0.000664343	0.00300926	0.00881386	0.00993493	0.00664708	0.0177018	0.00752595	0	9.19093	2.56166	40.919	30.9713	3.35384	2.25801	0.327429	-2.92
19KZGS452	45.0484	0.0673222	0.154255	0.213348	0.00336863	0.00442219	0.0478109	0.000788204	0.00312991	0.00891936	0.00965365	0.00770742	0.0163289	0.00906226	0	10.2714	2.98517	45.149	24.1174	4.31317	2.64548	0.324111	-2.72492
19KZGS453	45.141	0.0722774	0.162994	0.20095	0.00419721	0.00340289	0.0491461	0.000675603	0.00310152	0.00902486	0.00996868	0.0067497	0.0180328	0.00921783	0	9.4477	2.66061	42.6409	26.0373	4.06131	2.3883	0.344889	-2.87656
19KZGS454	45.2337	0.0674496	0.154255	0.220318	0.00426512	0.00431764	0.0522924	0.000788204	0.00323637	0.00889059	0.0107113	0.00760481	0.0148586	0.00755512	0	9.54736	3.02745	42.6091	21.8065	5.10194	2.53734	0.637556	-2.32354
19KZGS455	45.3264	0.0687361	0.152435	0.212872	0.00470884	0.00382825	0.0495872	0.000788204	0.00320798	0.00879468	0.0104075	0.00759341	0.0152578	0.00817742	0	9.84293	3.09787	44.1588	23.11	4.9708	2.54331	0.409889	-2.49944
19KZGS456	45.4191	0.0691648	0.134539	0.195805	0.00347807	0.00327833	0.0465911	0.000639205	0.00287289	0.00851803	0.00933177	0.00689576	0.0182903	0.00741373	0	10.0532	2.74081	44.9075	33.4172	3.59726	2.44313	0.506556	-2.78624
19KZGS457	45.5117	0.0705425	0.154689	0.19911	0.00434759	0.00426972	0.0483368	0.000639205	0.0029361	0.00882295	0.00980858	0.00674459	0.0178065	0.00727534	0	9.61596	2.77605	43.6346	31.899	3.61058	2.38851	0.554444	-2.83765
19KZGS458	45.6044	0.07085	0.157024	0.170556	0.00437174	0.00263618	0.0465204	0.000639205	0.00297825	0.00860656	0.0092523	0.00629108	0.0181645	0.00617811	0	9.43069	2.5209	41.805	35.6668	3.25904	2.27408	0.492429	-2.90954
19KZGS459	45.6971	0.0716003	0.162799	0.175468	0.00380656	0.00303048	0.0481363	0.000639205	0.0029923	0.00955082	0.00974046	0.00650039	0.0183968	0.00681075	0	9.13955	2.58321	40.7628	32.4222	3.95368	2.27402	0.316333	-3.00374
19KZGS460	45.7898	0.0543921	0.0518498	0.113608	0.000998335	0.00101392	0.0328615	0.000383523	0.00280967	0.0104459	0.00951341	0.00423281	0.0154645	0.0045718	0	8.09293	1.74864	37.4034	30.2862	2.6269	1.2667	0.368857	-3.27751
19KZGS461	45.8824	0.0676888	0.159727	0.22833	0.00545864	0.00397117	0.0548714	0.00084375	0.00311873	0.00895082	0.011239	0.00840748	0.0145065	0.00834045	0	10.2262	3.21448	44.3421	20.4869	5.11678	2.74596	0.351889	-2.46228
19KZGS462	45.9751	0.0686236	0.150758	0.217978	0.00565877	0.00321918	0.0503892	0.000767045	0.00325921	0.0085377	0.0117612	0.00776791	0.0141968	0.0074335	0	10.0742	3.05827	44.5844	20.6208	5.04986	2.57976	0.268222	-2.6817
19KZGS463	46.0678	0.0775637	0.179538	0.216534	0.00350253	0.00346701	0.0443584	0.000764873	0.00300231	0.00836181	0.0174359	0.00848441	0.0174554	0.00789547	0	10.7529	3.02535	46.2769	24.9709	3.85879	3.0495	-0.397	-3.25304
19KZGS464	46.1605	0.067724	0.202827	0.25857	0.00490355	0.00478306	0.0455863	0.000892351	0.00323105	0.00781103	0.0130627	0.010461	0.0148565	0.00889386	0	11.3942	3.55788	48.1143	15.7417	4.46824	3.46856	-0.275222	-2.8466
19KZGS465	46.2532	0.0685461	0.202211	0.250245	0.00574415	0.00397468	0.0463065	0.000892351	0.00323105	0.00752062	0.0101017	0.0104495	0.0148963	0.00913837	0	11.346	3.45653	48.0696	15.0717	4.28632	3.39818	-0.285556	-2.75466
19KZGS466	46.3458	0.0695889	0.213425	0.247772	0.00567177	0.00577009	0.0451022	0.000892351	0.0032382	0.00808141	0.0105914	0.0101489	0.0146275	0.00819091	0	10.9478	3.43251	45.8881	14.5465	4.39519	3.33487	-0.223333	-2.7101
19KZGS467	46.4385	0.0685829	0.194202	0.248504	0.00471966	0.00399944	0.0430715	0.000892351	0.00315957	0.00783106	0.0108647	0.00990618	0.0147968	0.00826223	0	11.3526	3.33058	48.1795	16.5624	4.4015	3.3757	-0.247143	-2.746
19KZGS468	46.5312	0.0800052	0.133698	0.149238	0.00351094	0.00204719	0.0398836	0.000509915	0.00295227	0.00895264	0.016354	0.00592984	0.0157726	0.00417696	0	9.0847	2.13177	40.4636	40.5898	3.00079	2.30222	0.263571	-2.61142
19KZGS469	46.6239	0.0814651	0.192107	0.102645	0.00236771	0.00245993	0.0355741	0.000382436	0.00305949	0.00917296	0.00925891	0.00462366	0.0187399	0.00273613	0	7.57428	1.81958	33.9327	52.7278	2.27493	1.87653	0.638333	-2.87214
19KZGS470	46.7165	0.06667	0.01178	0.08334	0.00264	0.0021	0.03264	0.0003	0.0042	0.00978	0.00872	0.00357	0.02113	0.0036	0	6.65484	1.18385	27.9329	58.3297	1.8313	1.42243	0.503	-3.08512
19KZGS471	46.8092	0.069435	0.217072	0.201955	0.00452957	0.00475024	0.0407547	0.000758571	0.00299909	0.00810115	0.00967652	0.00765	0.0178063	0.00747131	0	10.0437	2.93961	44.3983	27.7564	3.26402	2.8035	0.301556	-2.91569
19KZGS472	46.9019	0.0651091	0.136579	0.201829	0.00504869	0.00403502	0.0370875	0.000642857	0.00293573	0.00798445	0.00936987	0.00745385	0.0172693	0.00705737	0	10.4751	2.78253	46.356	29.0313	3.38813	2.78988	0.464556	-2.86231
19KZGS473	46.9946	0.0675776	0.148166	0.204843	0.00578156	0.00352946	0.0371943	0.000642857	0.00287941	0.00845126	0.00944937	0.00731538	0.0176208	0.00712523	0	10.2449	2.683	46.7686	29.0386	3.30502	2.79164	0.332333	-3.01843
19KZGS474	47.0872	0.0695817	0.148043	0.18976	0.00464154	0.00337354	0.0380132	0.000642857	0.00280901	0.00866522	0.00921087	0.00688846	0.0174646	0.00650177	0	10.1702	2.62014	45.0784	31.663	3.12127	2.75143	0.47	-2.93379
19KZGS475	47.1799	0.0812275	0.12869	0.114312	0.00335901	0.00221595	0.0371112	0.000385714	0.00301317	0.00932654	0.00894965	0.00470769	0.0235269	0.00424606	0	7.68108	1.72149	33.4543	55.7775	2.47233	1.8642	0.538857	-3.37806
19KZGS476	47.2726	0.0761561	0.148413	0.130729	0.00280935	0.00257977	0.0375028	0.000501429	0.00285125	0.00891808	0.00827956	0.00503077	0.0208911	0.00386798	0	8.52781	1.97102	36.5422	46.8507	2.80008	2.06449	0.551556	-3.03198
19KZGS477	47.3653	0.0703012	0.14514	0.228388	0.00466459	0.00384945	0.0443681	0.000772532	0.00299702	0.00868913	0.00973523	0.00777052	0.0174903	0.00724115	0	10.6929	3.02009	45.7058	29.2965	3.88919	3.0093	0.414889	-2.67809
19KZGS478	47.4579	0.070902	0.138607	0.221732	0.00428731	0.0034609	0.0424683	0.000759657	0.00306094	0.00873752	0.00951788	0.00801702	0.0180289	0.00760475	0	10.7463	3.07204	45.8069	28.3781	3.96362	3.00112	0.294857	-2.80575
19KZGS479	47.5506	0.0768073	0.118239	0.18318	0.00401292	0.00236731	0.041326	0.000540773	0.00295441	0.00830209	0.00914037	0.00643239	0.019594	0.00706704	0	9.5562	2.43651	42.5145	36.3465	3.42868	2.49725	0.178	-3.06541
19KZGS480	47.64	0.0890269	0.556733	0.104537	0.00251359	0.000540363	0.035783	0.000283262	0.00299702	0.0101696	0.0102157	0.003897	0.0223583	0.00397393	0	6.04809	1.44219	28.5423	57.8124	2.70733	1.53774	1.14789	-3.0475

## Sheet: Bulk organic & Hg
Sample NO.	Depth (m)	wt.%CaCO3	δ13Corg	N%	TOC%	C/N	Hg (μg/kg, ppb)	Comment
19KZGS01	0	99.3323	-25	BDL	BDL	BDL	2.7	below detection level
19KZGS02	1.5	99.2322	-24.5	BDL	BDL	BDL	2.5	below detection level
19KZGS03	3	95.7364	-24.4	BDL	BDL	BDL	4.7	below detection level
19KZGS04	4	91.451	-24.9	0.07	1.32	18.9	1.1
19KZGS05	4.04132	84.6927	-25.5	0.04	0.67	16.8	3.2
19KZGS06	4.12832	64.0578	-25.5	0.04	0.22	5.5	2.5
19KZGS07	4.30232	73.6941	-25.4	0.05	0.35	7	3.8
19KZGS08	4.38932	70.8321	-25.3	0.04	0.37	9.3	4.9
19KZGS09	4.47632	57.8498	-25.9	0.05	0.46	9.2	6.4
19KZGS10	4.56332	55.988	-25.8	0.05	0.39	7.8	4.5
19KZGS11	4.65032	57.0368	-26	0.06	0.66	11	5.5
19KZGS12	4.73732	54.7484	-25.7	0.05	0.35	7	5.4
19KZGS13	4.82432	49.1786	-25.4	0.05	0.37	7.4	7.7
19KZGS14	4.91132	55.5705	-25.3	0.05	0.27	5.4	2.8
19KZGS15	4.99832	61.0407	-25.2	0.05	0.22	4.4	5.1
19KZGS16	5.08533	53.136	-25.3	0.06	0.45	7.5	6.3
19KZGS17	5.17232	59.5092	-24.9	0.05	0.35	7	8.6
19KZGS18	5.25932	69.2151	-24.9	0.05	0.28	5.6	5.4
19KZGS19	5.34632	43.2905	-25.1	0.05	0.24	4.8	6.1
19KZGS20	5.43332	66.6139	-24.9	0.06	0.24	4	3.7
19KZGS21	5.52032	63.335	-24.4	0.03	0.2	6.7	1.9
19KZGS22	5.60733	58.3161	-24.9	0.06	0.37	6.2	1.3
19KZGS23	5.69433	52.3688	-24.5	0.07	0.29	4.1	1.2
19KZGS24	5.76409	75.4178	-25	0.04	0.34	8.5	1.2
19KZGS25	6.00917	72.2726	-24.9	0.05	0.37	7.4	1.2
19KZGS26	6.25425	73.195	-24	0.06	0.35	5.8	2.8
19KZGS27	6.49932	78.3385	-24.6	0.05	0.4	8	2.6
19KZGS28	6.7444	74.3116	-24.6	0.04	0.38	9.5	4.9
19KZGS29	6.98948	67.4118	-24.3	0.06	0.33	5.5	2.4
19KZGS30	7.23455	74.539	-24.2	0.06	0.35	5.8	3.1
19KZGS31	7.47963	70.3159	-24.6	0.03	0.25	8.3	1.9
19KZGS32	7.72471	70.4909	-24.2	0.05	0.2	4	2.1
19KZGS33	7.96979	72.4673	-24.6	0.05	0.25	5	2.2
19KZGS34	8.21486	66.3617	-24.6	0.06	0.36	6	2.9
19KZGS35	8.45994	68.54	-23.8	0.05	0.28	5.6	2.3
19KZGS36	8.70502	63.8162	-24.2	0.04	0.19	4.8	1.5
19KZGS37	8.95009	74.3253	-24	0.04	0.26	6.5	2.6
19KZGS38	8.98687	13.6961	-24.3	0.04	0.06	1.5	2
19KZGS39	9.07904	33.5601	-24.4	0.06	0.08	1.3	1.2
19KZGS40	9.17122	14.6919	-25.5	0.03	0.07	2.3	2.5
19KZGS41	9.26339	18.14	-25.6	0.05	0.07	1.4	1.1
19KZGS42	9.35557	15.6541	-25.2	0.03	0.06	2	1.1
19KZGS43	9.44774	13.8649	-24.7	0.04	0.06	1.5	2.4
19KZGS44	9.53992	15.3224	-25.1	0.04	0.07	1.8	0.8
19KZGS45	9.63209	12.3267	-25	0.03	0.07	2.3	0.8
19KZGS46	9.72427	11.6382	-24.5	0.06	0.12	2	8
19KZGS47	9.81644	10.7374	-24.6	0.03	0.08	2.7	2.8
19KZGS48	9.90862	16.1732	-25	0.04	0.08	2	4
19KZGS49	10.0008	16.9026	-24.9	0.05	0.09	1.8	2.5
19KZGS50	10.093	15.3896	-25.1	0.03	0.08	2.7	4.5
19KZGS51	10.1851	15.5477	-25.3	0.05	0.09	1.8	2.4
19KZGS52	10.2773	15.1359	-25	0.04	0.08	2	2
19KZGS53	10.3695	6.5402	-24.9	0.04	0.09	2.3	6
19KZGS54	10.4617	11.4093	-25	0.05	0.1	2	8.3	POE
19KZGS55	10.5538	9.02898	-25.7	0.04	0.08	2	2.5	POE
19KZGS56	10.646	14.4445	-25.9	0.05	0.06	1.2	0.5	POE
19KZGS57	10.7382	15.4742	-26.2	0.04	0.06	1.5	2.1	POE
19KZGS58	10.8304	17.1843	-27.1	0.03	0.06	2	2.5	POE
19KZGS59	10.9225	13.3114	-26.6	0.04	0.05	1.3	1.2	POE
19KZGS60	11.0147	11.5588	-25.5	0.04	0.1	2.5	15.1	POE
19KZGS61	11.1069	12.2972	-26.7	0.04	0.07	1.8	0.7	POE
19KZGS62	11.1991	13.5902	-26.4	0.06	0.07	1.2	1.4	POE
19KZGS63	11.2912	14.7325	-26.7	0.04	0.06	1.5	1.1	POE
19KZGS64	11.3834	14.525	-24.7	0.07	0.1	1.4	13.4	POE
19KZGS65	11.4756	11.0281	-24.5	0.04	0.1	2.5	12.9
19KZGS66	11.5678	11.2661	-24.5	0.04	0.1	2.5	6.3
19KZGS67	11.6599	21.1208	-24.5	0.05	0.08	1.6	0.9
19KZGS68	11.7521	24.1859	-24.4	0.06	0.11	1.8	1.2
19KZGS69	11.8443	24.8434	-24.5	0.05	0.11	2.2	4.2
19KZGS70	11.9365	14.5197	-24.1	0.05	0.11	2.2	1.7
19KZGS71	12.0286	12.1172	-24.1	0.05	0.14	2.8	2.7
19KZGS72	12.1208	10.9556	-24.1	0.06	0.15	2.5	5.5
19KZGS73	12.213	12.3527	-24.5	0.05	0.14	2.8	1.8
19KZGS74	12.3052	14.8653	-24.4	0.05	0.15	3	3.6
19KZGS75	12.3973	16.1451	-24.9	0.07	0.11	1.6	3.6
19KZGS76	12.4895	16.0568	-24.4	0.04	0.1	2.5	4.2
19KZGS77	12.5817	11.2596	-24.6	0.03	0.08	2.7	1.7
19KZGS78	12.6739	15.6763	-24.7	0.04	0.14	3.5	4.3
19KZGS79	12.7154	20.3428	-24.7	0.05	0.17	3.4	3.2
19KZGS80	12.8338	14.0877	-24.7	0.05	0.15	3	2.9
19KZGS81	12.9521	21.0197	-24.9	0.07	0.18	2.6	2.3
19KZGS82	13.0705	19.8812	-24.7	0.06	0.17	2.8	2.2
19KZGS83	13.1888	18.3525	-25.2	0.05	0.14	2.8	1.8
19KZGS84	13.3071	17.6001	-25.1	0.04	0.11	2.8	3.2
19KZGS85	13.4255	15.4632	-24.8	0.08	0.18	2.3	3.4
19KZGS86	13.5438	10.7241	-24.9	0.05	0.13	2.6	4.2
19KZGS87	13.6622	16.9442	-24.9	0.07	0.21	3	2.8
19KZGS88	13.7805	10.8648	-25.1	0.06	0.14	2.3	3.1
19KZGS89	13.8988	9.97207	-24.7	0.05	0.1	2	3.4
19KZGS90	14.0172	9.07431	-24.8	0.05	0.11	2.2	2.4
19KZGS91	14.1355	8.40407	-25.1	0.05	0.12	2.4	2.3
19KZGS92	14.2539	10.1688	-24.8	0.07	0.16	2.3	2.3
19KZGS93	14.3722	12.4161	-24.7	0.06	0.15	2.5	4
19KZGS94	14.4905	10.6136	-24.7	0.06	0.15	2.5	1.5
19KZGS95	14.6089	9.03505	-24.6	0.07	0.17	2.4	3.1
19KZGS96	14.7272	8.11882	-24.8	0.05	0.15	3	3.8
19KZGS97	14.8456	8.85387	-24.4	0.06	0.13	2.2	2.4
19KZGS98	14.9639	11.738	-24.3	0.05	0.11	2.2	2.3
19KZGS99	15.0822	9.42801	-24.5	0.06	0.13	2.2	2.2
19KZGS100	15.2006	8.07168	-24.5	0.05	0.1	2	2.8
19KZGS101	15.3189	8.00694	-24.8	0.05	0.11	2.2	2.9
19KZGS102	15.4373	5.20831	-24.7	0.05	0.13	2.6	1.8
19KZGS103	15.5556	4.93669	-24.5	0.05	0.14	2.8	2.8
19KZGS104	15.6739	4.85337	-24.7	0.04	0.07	1.8	1.6
19KZGS105	15.7923	5.42958	-24.3	0.08	0.15	1.9	1.5
19KZGS106	15.9106	4.89886	-24.4	0.05	0.09	1.8	2.5
19KZGS107	16.029	5.60847	-24.4	0.05	0.09	1.8	1.8
19KZGS108	16.1473	5.74702	-24.6	0.05	0.09	1.8	1.3
19KZGS109	16.2656	5.58699	-24.7	0.05	0.16	3.2	2.4
19KZGS110	16.384	6.37482	-24.5	0.05	0.15	3	2.3
19KZGS111	16.5023	4.55812	-24.4	0.05	0.17	3.4	1.9
19KZGS112	16.6207	6.07132	-24.8	0.05	0.15	3	4.8
19KZGS113	16.739	5.99827	-24.4	0.09	0.17	1.9	2.9
19KZGS114	16.8573	5.70383	-24.6	0.06	0.14	2.3	2.1
19KZGS115	16.9757	6.68666	-24.9	0.05	0.13	2.6	2.2
19KZGS116	17.094	8.58373	-24.6	0.05	0.12	2.4	3.4
19KZGS117	17.2124	8.8461	-24.8	0.05	0.12	2.4	1.9
19KZGS118	17.3307	9.3609	-24.7	0.05	0.11	2.2	4.1
19KZGS119	17.449	10.1756	-24.6	0.06	0.14	2.3	3
19KZGS120	17.5674	9.41014	-24.6	0.05	0.12	2.4	3.5
19KZGS121	17.6857	14.7145	-25.1	0.07	0.1	1.6	2.4
19KZGS122	17.8041	13.8869	-25.1	0.05	0.1	2	2.7
19KZGS123	17.9224	11.9595	-25.1	0.06	0.1	1.9	3.2
19KZGS124	18.0407	10.7604	-25.1	0.07	0.12	1.9	2.5
19KZGS125	18.1591	18.6181	-25.2	0.06	0.1	1.9	3.2
19KZGS126	18.2774	15.2717	-25.2	0.05	0.08	1.6	2
19KZGS127	18.3958	14.7994	-25.2	0.05	0.07	1.4	2.8
19KZGS128	18.5141	16.1544	-25.1	0.06	0.1	1.9	4.9
19KZGS129	18.6324	15.2337	-25.3	0.06	0.1	1.7	3.8
19KZGS130	18.7508	18.373	-25.4	0.04	0.08	2	7.8
19KZGS131	18.8691	18.7498	-25.4	0.06	0.1	1.7	1.7
19KZGS132	18.9874	16.781	-25.6	0.07	0.11	1.5	0.8
19KZGS133	19.0439	24.1926	-25.5	0.07	0.12	1.9	3.6
19KZGS134	19.1857	24.4657	-25.8	0.07	0.1	1.6	0.8
19KZGS135	19.3276	18.8155	-25.1	0.06	0.08	1.4	1
19KZGS136	19.4694	21.1215	-25.8	0.06	0.1	1.7	3.2
19KZGS137	19.6113	47.8052	-26.1	0.03	0.06	2	0.4
19KZGS138	19.7531	15.3243	-26	0.06	0.09	1.5	0.5
19KZGS139	19.895	15.8287	-25.9	0.06	0.09	1.5	1.3	PETM onset
19KZGS140	20.0368	18.0462	-26.9	0.04	0.06	1.5	1.1	PETM onset
19KZGS141	20.1786	10.8092	-28.5	0.06	0.25	4.4	8.9	PETM onset
19KZGS142	20.3205	8.63268	-29.9	0.08	0.58	7.7	9.2	PETM onset
19KZGS143	20.4623	5.97344	-30	0.09	1.2	14.1	17	PETM onset
19KZGS144	20.6042	7.67494	-30.6	0.09	1.35	15.9	16.9	PETM onset
19KZGS145	20.746	6.73979	-30.6	0.1	1.56	15	16.2	PETM
19KZGS146	20.8878	5.71075	-30.3	0.07	0.76	11.4	11.3	PETM
19KZGS147	21.0297	11.0871	-30.1	0.1	0.59	5.7	13.3	PETM
19KZGS148	21.1715	16.7661	-29.2	0.06	0.25	4.4	6.3	PETM
19KZGS149	21.3134	19.4215	-29.4	0.06	0.27	4.7	4.9	PETM
19KZGS150	21.4552	21.9917	-29.3	0.06	0.24	4.2	4.5	PETM
19KZGS151	21.5971	24.9456	-29.4	0.07	0.32	4.8	4.3	PETM
19KZGS152	21.7389	26.3144	-29.4	0.06	0.3	5.2	4.4	PETM
19KZGS153	21.7892	7.5202	-29.4	0.08	0.84	11.1	14.2	PETM
19KZGS154	21.9277	8.39862	-28.9	0.07	0.63	9.5	15.3	PETM
19KZGS155	22.0662	8.87153	-28.7	0.07	0.45	6.8	15.4	PETM
19KZGS156	22.2047	8.82567	-28.3	0.05	0.25	5.3	8.3	PETM
19KZGS157	22.3432	9.96023	-28.2	0.06	0.27	4.7	6.8	PETM
19KZGS158	22.4817	8.78996	-28.7	0.07	0.4	6.1	9.2	PETM
19KZGS159	22.6202	5.89576	-28.9	0.08	0.43	5.7	10.3	PETM
19KZGS160	22.7587	5.88608	-29.2	0.07	0.46	6.9	13.2	PETM
19KZGS161	22.8972	9.29075	-29	0.09	0.5	5.6	10.7	PETM
19KZGS162	23.0357	8.98417	-28.9	0.07	0.38	5.4	10.4	PETM
19KZGS163	23.1742	12.7144	-28.2	0.06	0.27	4.5	7.6	PETM
19KZGS164	23.3127	10.1129	-28.7	0.07	0.31	4.4	12.2	PETM
19KZGS165	23.4512	10.9953	-29.6	0.07	0.46	6.6	10.7	PETM
19KZGS166	23.5897	9.07083	-29.9	0.09	0.7	7.8	9.2	PETM
19KZGS167	23.7282	6.7878	-29.6	0.09	1.32	14.7	11.2	PETM
19KZGS168	23.8667	9.31743	-29.2	0.15	2.86	19.1	16.9	PETM
19KZGS169	24.0052	7.92649	-30.1	0.14	2.62	18.7	15.1	PETM
19KZGS170	24.1437	7.21176	-30.3	0.12	2.53	21.1	15.6	PETM
19KZGS171	24.2822	8.39647	-30.4	0.13	1.69	13	11.6	PETM
19KZGS172	24.4207	16.6772	-28.4	0.07	0.43	6.1	6.3	PETM
19KZGS173	24.5592	19.2769	-29	0.07	0.46	6.6	6.4	PETM
19KZGS174	24.6977	25.7011	-29.6	0.09	0.58	6.4	4.4	PETM
19KZGS175	24.8362	30.3958	-29.6	0.07	0.55	7.9	3.7	PETM
19KZGS176	24.9747	27.8279	-29.7	0.08	0.59	7.4	4.4	PETM
19KZGS177	25.1132	29.2103	-29.5	0.07	0.54	7.7	3.8	PETM
19KZGS178	25.2517	27.2592	-29.7	0.08	0.64	8	4.5	PETM
19KZGS179	25.3902	26.6575	-29.2	0.09	0.65	7.2	3.6	PETM
19KZGS180	25.5287	39.2343	-29.7	0.07	0.54	7.7	4.4	PETM
19KZGS181	25.6672	25.6759	-29.6	0.08	0.53	6.6	3.9	PETM
19KZGS182	25.8057	23.7824	-30.1	0.07	0.65	9.3	4.5	PETM
19KZGS183	25.9442	34.337	-29.6	0.08	0.63	7.9	4.3	PETM
19KZGS184	26.0827	30.6413	-29.6	0.07	0.46	6.6	5.1	PETM
19KZGS185	26.2212	28.9667	-29.2	0.07	0.43	6.1	4.6	PETM
19KZGS186	26.2611	12.6557	-27.3	0.08	0.28	3.5	8.3	PETM
19KZGS187	26.3387	7.39023	-28.6	0.06	0.44	7.3	14.8	PETM
19KZGS188	26.4164	7.23302	-28.7	0.09	0.72	8	12.7	PETM
19KZGS189	26.494	7.46423	-28.6	0.07	0.63	9	11.3	PETM
19KZGS190	26.5717	10.3604	-28.8	0.06	0.36	6	11.2	PETM
19KZGS191	26.6493	11.9276	-29.8	0.1	0.64	6.4	9.6	PETM
19KZGS192	26.727	9.82516	-29.6	0.1	1.05	10.5	9	PETM
19KZGS193	26.8046	8.88196	-29.2	0.18	3.79	21.1	19.8	PETM
19KZGS194	26.8823	9.58637	-30.1	0.12	2.62	21.8	13	PETM
19KZGS195	26.9599	5.94992	-29.7	0.09	1.68	18.7	10.6	PETM
19KZGS196	27.0376	11.3922	-29.4	0.15	3.6	24	19.3	PETM
19KZGS197	27.1152	8.89091	-29.7	0.12	2.64	22	12.9	PETM
19KZGS198	27.1929	8.40021	-30.3	0.13	1.8	13.8	13	PETM
19KZGS199	27.2705	11.8717	-30.5	0.07	1.35	19.3	11.3	PETM
19KZGS200	27.3482	29.7091	-29.8	0.06	0.6	10	4.9	PETM
19KZGS201	27.4258	25.1485	-29.2	0.06	0.63	10.5	5.3	PETM
19KZGS202	27.5035	37.2836	-29.9	0.07	0.58	8.3	4.6	PETM
19KZGS203	27.5811	23.8977	-29.8	0.08	0.63	7.9	6.6	PETM
19KZGS204	27.6588	19.2732	-29.5	0.06	0.51	8.5	5.4	PETM
19KZGS205	27.7364	12.9252	-29.7	0.07	0.69	9.9	6.7	PETM
19KZGS206	27.8141	18.9466	-29.2	0.07	0.68	9.7	5.4	PETM
19KZGS207	27.8918	20.573	-29.3	0.07	0.63	9	5.5	PETM
19KZGS208	27.9694	20.9335	-29	0.06	0.55	9.2	5.4	PETM
19KZGS209	28.0471	21.0853	-29.3	0.06	0.55	9.2	4.8	PETM
19KZGS210	28.1247	19.4541	-29.3	0.06	0.54	9	4.9	PETM
19KZGS211	28.2024	18.0306	-29.5	0.08	0.74	9.3	5.3	PETM
19KZGS212	28.28	17.0595	-29.3	0.06	0.52	8.7	5.6	PETM
19KZGS213	28.3577	15.927	-29.2	0.07	0.67	9.6	5.4	PETM
19KZGS214	28.4353	16.4527	-28.9	0.05	0.54	10.8	4.8	PETM
19KZGS215	28.513	16.6014	-29	0.08	0.6	7.5	4.3	PETM
19KZGS216	28.5906	16.2503	-28.9	0.1	0.84	8.4	7.9	PETM
19KZGS217	28.6683	14.4165	-29.3	0.09	0.94	10.4	6.4	PETM
19KZGS218	28.7459	15.8442	-29	0.07	0.85	12.1	6.1	PETM
19KZGS219	28.8236	23.7244	-29.2	0.05	0.42	8.4	4.3	PETM
19KZGS220	28.9012	26.5695	-29.1	0.06	0.47	7.8	4.8	PETM
19KZGS221	28.9789	32.9805	-29.4	0.07	0.46	6.6	4.4	PETM
19KZGS222	29.0565	29.2581	-29	0.07	0.65	9.3	5.2	PETM
19KZGS223	29.1342	27.2984	-28.9	0.05	0.44	8.8	4.5	PETM
19KZGS224	29.2118	28.2305	-28.9	0.05	0.41	8.2	4	PETM
19KZGS225	29.2895	29.0246	-29.2	0.08	0.62	7.8	4.9	PETM
19KZGS226	29.3671	27.5615	-29	0.1	0.56	5.6	4.7	PETM
19KZGS227	29.4448	23.4439	-29	0.06	0.47	7.8	6.1	PETM
19KZGS228	29.5224	23.0078	-28.8	0.05	0.46	9.2	4.3	PETM
19KZGS229	29.6001	22.5216	-28.8	0.06	0.42	7	6.8	PETM
19KZGS230	29.6778	21.6257	-28.6	0.06	0.35	5.8	6.3	PETM
19KZGS231	29.7554	36.216	-28.9	0.06	0.46	7.7	3.3	PETM
19KZGS232	29.8331	28.8984	-28.6	0.07	0.45	6.4	5.1	PETM
19KZGS233	29.8864	70.1971	-27.3	0.04	0.24	6	2.5	PETM
19KZGS234	29.9846	85.3055	-26.9	0.06	0.5	8.3	0.7	PETM
19KZGS235	30.0828	77.9929	-26.4	0.06	0.33	5.5	1	PETM
19KZGS236	30.181	79.8098	-26.5	0.06	0.34	5.7	1.7	PETM
19KZGS237	30.2791	57.6463	-25.7	0.08	0.19	2.4	1.2	PETM
19KZGS238	30.3773	61.5481	-25.9	0.06	0.14	2.3	2.3	PETM
19KZGS239	30.4755	66.5199	-25.3	0.06	0.14	2.3	2.1	PETM
19KZGS240	30.5737	63.1398	-25.1	0.06	0.17	2.8	1.9
19KZGS241	30.6719	63.9645	-25.1	0.06	0.15	2.5	2
19KZGS242	30.7701	64.7488	-25.4	0.07	0.18	2.6	1.8
19KZGS243	30.8683	61.4629	-25.4	0.08	0.23	2.9	2.1
19KZGS244	30.9664	61.7788	-25.3	0.1	0.31	3.1	1.5
19KZGS245	31.0646	68.893	-25.5	0.06	0.15	2.5	1.9
19KZGS246	31.1628	79.6195	-26.1	0.06	0.2	3.3	1.2
19KZGS247	31.261	45.5891	0	0.05	0	0	1.5
19KZGS248	31.3592	44.3661	-25.4	0.08	0.14	1.8	1.3
19KZGS249	31.4574	42.2151	-25.6	0.08	0.12	1.5	2.1
19KZGS250	31.5556	56.7293	-25.9	0.08	0.12	1.5	1.2
19KZGS251	31.6537	48.717	-24.9	0.07	0.1	1.4	1.4
19KZGS252	31.7519	42.9506	-25.3	0.06	0.08	1.3	1.5
19KZGS253	31.8501	44.6152	-25.3	0.07	0.09	1.3	2
19KZGS254	31.9483	41.5738	-25.6	0.06	0.08	1.3	0.4
19KZGS255	32.0465	39.4199	-25.8	0.06	0.08	1.3	0.8
19KZGS256	32.1447	45.3259	-25.6	0.07	0.11	1.6	0.3
19KZGS257	32.2428	60.9879	-25.3	0.06	0.11	1.8	1.6
19KZGS258	32.341	62.482	-25.1	0.06	0.12	2	1.2
19KZGS259	32.4392	57.9973	-25.6	0.06	0.11	1.8	0.8
19KZGS260	32.5374	51.4183	-25.4	0.07	0.11	1.6	0.7
19KZGS261	32.5917	30.3977	-25.4	0.07	0.17	2.4	1.7
19KZGS262	32.7083	31.9351	-25.2	0.09	0.17	1.9	1.7
19KZGS263	32.825	32.0087	-25.5	0.1	0.23	2.3	1.9
19KZGS264	32.9417		-25.3	0.05	0.08	1.6	1.6
19KZGS265	33.0584	34.7035	-24.9	0.06	0.09	1.5	1.4
19KZGS266	33.1751	30.7044	-25.2	0.06	0.1	1.7	2.7
19KZGS267	33.2917	31.2225	-24.8	0.06	0.1	1.7	1.8
19KZGS268	33.4084	33.1237	-24.9	0.09	0.17	1.9	1.4
19KZGS269	33.5251	34.0447	-25.5	0.09	0.18	2	2
19KZGS270	33.6418	33.7266	-25.1	0.06	0.09	1.5	0.5
19KZGS271	33.7584	31.8552	-25.3	0.07	0.1	1.4	1.3
19KZGS272	33.8751	30.8826	-24.5	0.05	0.08	1.6	2.3
19KZGS273	33.9918	41.7819	-24.5	0.05	0.08	1.6	1.9
19KZGS274	34.1085	35.5992	-24.6	0.05	0.11	2.2	1.3
19KZGS275	34.2252	30.2397	-24.6	0.1	0.15	1.5	1
19KZGS276	34.3418	26.7626	-25	0.09	0.15	1.7	0.3
19KZGS277	34.4585	24.4464	-25	0.07	0.09	1.3	0.7
19KZGS278	34.5752	27.5933	-25.4	0.06	0.07	1.2	0.6
19KZGS279	34.6919	27.5913	-25	0.06	0.1	1.7	0.6
19KZGS280	34.8085	25.48	-24.5	0.04	0.07	1.8	0.3
19KZGS285	35.3919	21.8271	-24.7	0.04	0.08	2	0.6
19KZGS290	35.9753	38.6646	-24.5	0.04	0.07	1.8	0.6
19KZGS295	36.4102	32.682	-25.3	0.03	0.06	2	1.4
19KZGS300	36.8139	30.5848	-25.2	0.03	0.06	2	1.1
19KZGS305	37.2175	22.353	-24.9	0.03	0.05	1.7	0.8
19KZGS310	37.6211	35.2182	-24.6	0.03	0.09	3	2.3
19KZGS315	38.0248	45.1296	-24.3	0.05	0.13	2.6	1.5
19KZGS320	38.4284	38.7558	-24.9	0.04	0.08	2	1.6
19KZGS325	38.8321	44.0007	-24.6	0.09	0.26	2.9	1.6
19KZGS330	39.2357	51.4199	-25.2	0.06	0.16	2.7	0.9
19KZGS340	40.043	40.4427	-25	0.03	0.09	3	1.9
19KZGS350	40.4905	38.0422	-25.2	0.05	0.12	2.4	0.4
19KZGS360	40.9234	43.2579	-25.2	0.03	0.09	3	1.7
19KZGS370	41.3562	37.4282	-25.5	0.04	0.13	3.3	1.9
19KZGS390	41.5608	45.8657	-25.5	0.05	0.16	3.2	1.4
19KZGS400	41.8878	46.5789	-25.5	0.05	0.14	2.8	0.7
19KZGS420	42.0827	58.4139	-25	0.06	0.22	3.7	0.8
19KZGS430	43.0095	64.1475	-24.6	0.1	0.33	3.3	0.4
19KZGS440	43.9362	47.4741	-24.3	0.04	0.16	4	0.3
19KZGS450	44.863	57.8663	-25.8	0.06	0.25	4.2	1.5
19KZGS460	45.7898	61.8692	-24.8	0.05	0.18	3.6	1.1
19KZGS470	46.7165	73.3922	-25.7	0.05	0.19	3.8	0.7
19KZGS480	47.64	76.341	-25.7	0.05	0.23	4.6	1.2

## Sheet: alkane d13C
Sample NO.	Depth (m)	C25 n-alkane	stdev	C27 n-alkane	stdev	C29 n-alkane	stdev	C31 n-alkane	stdev	C33 n-alkane	stdev
19KZGS19	5.35	-27.34	0.24	-29.37	0.13	-27.94	0.35	-28.09	0.11	-27.48	0.46
19KZGS21	5.52	-26.19	0.16					-28.41	0.28
19KZGS31	7.48			-28.79	0.627296	-30.76	0.381807	-28	0.19061	-27.75	0.214345
19KZGS36	8.71	-27.76	0.848528	-29.405	0.360624	-30.23	0.735391	-28.22	0.381838	-26.4	1.37179
19KZGS38	8.99	-28.8701	0.142369			-31.957	0.399436	-29.5415	0.249753	-29.1858	0.499497
19KZGS40	9.17	-29.37	0.42	-30.02	0.17	-30.44	1.48	-29.01	0.28	-27.27	1.15
19KZGS47	9.82	-28.33	0.05	-28.4	0.64	-29.75	0.16	-28.37	0.09	-28.11	0.34
19KZGS52	10.28	-28.56	0.767547	-29.01	0.65336	-30.69	0.0895334	-28.57	0.127509	-27.95	0.815183
19KZGS55	10.55	-27.76	0.848528	-29.405	0.360624	-30.23	0.735391	-28.22	0.381838	-26.4	1.37179
19KZGS56	10.65	-28.8293	0.182817	-29.3168	1.78002	-30.3781	0.357226	-28.4469	1.02197	-29.4462	0.643264
19KZGS59	10.92	-29.09	0.24	-29.28	0.54	-29.63	0.03	-28.22	0.1	-27.36	0.43
19KZGS62	11.2	-28.01	0.28	-30.41	0.16	-30.9	0.23	-28.54	0.14	-28.55	0.62
19KZGS63	11.29							-29.3	0.412843
19KZGS64	11.38	-29.005	0.700036	-29.33	0.127279	-28.225	0.289914	-27.51	0.494975	-26.925	0.558614
19KZGS65	11.48	-26.4795	0.131764	-26.5412	0.0710078	-28.3944	0.0564521	-27.9776	0.0362197	-27.6918	0.0397615
19KZGS71	12.03	-27.34	0.91	-27.47	0.11	-28.89	0.16	-28.07	0	-27.95	0.25
19KZGS79	12.72	-27.91	1.16	-27.3	1.12	-28.44	0.08	-27.78	0.36	-27.62	0.5
19KZGS87	13.66	-28.31	0.797036	-27.8	0.0326677	-28.23	0.307833	-27.69	0.00432919	-27.32	0.434344
19KZGS88	13.78	-28.15	0.0707107	-27.76	0.0848528	-28.58	0.268701	-27.98	0.424264	-27.79	0.537401
19KZGS90	14.02	-27.1081	0.27899	-26.743	0.0569056	-28.1482	0.205751	-27.6177	0.187723	-27.8801	0.0841574
19KZGS93	14.37	-26.7	0.23	-27.51	0.76	-27.6	0.26	-27.12	0.45	-27.67	0.91
19KZGS95	14.61	-27.77	0.25	-26.85	0.07	-28.36	0.14	-27.89	0.24	-27.71	0.01
19KZGS96	14.73	-26.16	0.34	-25.73	0.05	-26.62	0.16	-26.27	0.29	-25.92	0.47
19KZGS97	14.85	-27.15	1.42836	-26.24	0.0565685	-27.72	0.282843	-27.08	0.268701	-26.925	0.318198
19KZGS105	15.79	-27.6	0.4	-27.09	0.59	-28.64	0.08	-27.55	0.08	-27.38	0.47
19KZGS110	16.38	-26.31	0.471474	-26.26	0.352757	-27.24	0.0724493	-27.06	0.124708	-26.91	0.432965
19KZGS115	16.98	-26.82	0.282843	-25.96	0.113137	-27.785	0.431335	-27.41	0.494975	-27.13	0.59397
19KZGS117	17.21	-27.4613	0.360826	-27.1063	0.459125	-28.0607	0.0123177	-27.6315	0.527796	-27.9216	0.186411
19KZGS121	17.69	-26.53	0.26	-26.37	0.25	-27.7	0.3	-27.11	0.06	-27.54	0.59
19KZGS123	17.92	-28.09	0.16	-26.59	0.1	-28.53	0.21	-27.59	0.2	-27.74	0.41
19KZGS128	18.51	-28.76	0.788616	-27.85	0.810896	-29.34	0.10991	-28.39	0.232403	-28.55	0.419391
19KZGS131	18.87	-31.51	0.452548	-28.85	0.749533	-31.05	0.0424264	-29.415	0.784889	-28.175	0.799031
19KZGS134	19.19	-28.6825	0.000252725	-29.2305	0.267813	-29.364	0.112679	-28.7582	0.559743	-27.8719	0.55154
19KZGS141	20.18	-32.59	0.62	-32.33	1.29	-32.34	0.67	-32.75	1.49	-31.54	0.54
19KZGS146	20.89	-34.64	0.07	-34.16	0.34	-32.29	0.03	-33.19	0.28	-35.94	0.03
19KZGS149	21.31	-33.17	0.485413	-33.39	0.910864	-32.53	0.203457	-33.01	0.744711	-33.69	0.861594
19KZGS153	21.79	-34.4012	0.180607	-33.7171	0.409971	-31.7565	0.008484	-33.4019	0.135316	-35.8858	0.30304
19KZGS158	22.48	-33.38	0.11	-33.63	0.28	-31.74	0.11	-33.45	0.11	-34.43	0.16
19KZGS163	23.17	-31.93	0.03	-31.08	0.51	-31.78	0.03	-31.62	0.3	-31.77	0.19
19KZGS165	23.45	-33.87	0.505	-33.15	0.209961	-33.23	0.229847	-32.65	0.242859	-33.24	0.257861
19KZGS172	24.42	-34.285	0.0636396	-33.93	1.21622	-32.88	0.240416	-33.46	0.169706	-34.745	0.0777817
19KZGS175	24.84	-33.5138	0.77969	-33.3658	0.525892	-33.7634	0.299376	-33.3328	0.269506	-34.3253	0.182163
19KZGS177	25.11	-34.68	0.18	-33.54	0.23	-34.12	0.21	-33.74	0.16	-34.64	0.3
19KZGS180	25.53	-34.04	0.1	-33.26	0.37	-33.3	0.32	-33.39	0.04	-34.03	0
19KZGS184	26.08	-33.13	0.394914	-33.07	0.228358	-33.23	0.188587	-33.04	0.135666	-33.33	0.17371
19KZGS186	26.26	-29.445	0.388909	-30.215	0.912168	-30.655	0.190919	-30.605	0.162635	-30.755	0.0212132
19KZGS190	26.57	-32.021	0.618366	-31.2897	0.0398361	-32.0996	0.109481	-31.6379	0.0848409	-30.8386	0.102193
19KZGS194	26.88	-33.73	0.12	-33.04	0.12	-31.89	0.09	-33.04	0.07	-34.84	0.63
19KZGS200	27.35	-32.99	0.46	-33.64	0.51	-33.28	0.25	-33.25	0.46	-34.09	1.61
19KZGS204	27.66	-33.4	0.0804834	-33.2	0.191699	-33.5	0.161791	-32.8	0.0959239	-33.6	0.837936
19KZGS206	27.81	-34.56	0.21	-33.92	0.19	-33.58	0.15	-33.38	0.17	-33.51	0.33
19KZGS206	27.81	-34.555	0.205061	-33.92	0.183848	-33.58	0.155563	-33.38	0.169706	-33.515	0.33234
19KZGS210	28.12	-33.6921	0.461097	-33.1263	0.44633	-32.9377	0.163509	-33.2933	0.0435246	-33.4077	0.590301
19KZGS215	28.51	-33.24	1.01	-32.94	1.24	-33.02	0.14	-33.7	0.28	-33.47	0.33
19KZGS219	28.82	-33.93	0.21	-33.46	0.47	-33.29	0.05	-33.1	0.01	-33.11	0.23
19KZGS220	28.9	-34.19	0.177995	-33.11	0.122455	-32.96	0.365554	-33.18	0.281681	-33.26	0.170939
19KZGS222	29.06	-32.87	0.46669	-33.165	1.23744	-32.89	0.0848528	-32.91	0.212132	-32.9	0.0565685
19KZGS225	29.29	-33.6266	0.307114	-32.8977	0.0911764	-32.9437	0.0100165	-33.1672	0.0675475	-33.323	0.0518694
19KZGS231	29.76	-32.6	0.16	-32.71	0.13	-33.16	0.17	-33	0.08	-33.19	0.02
19KZGS232	29.83	-31.85	0.08	-32.85	1.71	-32.43	0.02	-33.23	0.36	-31.41	0.11
19KZGS234	29.98	-29.285	0.516188	-30.795	2.14253	-30.605	0.0777817	-30.765	1.16673	-29.69	0.367696
19KZGS238	30.38	-29.8	0.636396	-31.315	1.91626	-29.315	0.346482	-30.38	0.0141421
19KZGS250	31.56	-28.3807	0.377918	-30.2247	0.162193	-31.1237	0.582396	-30.3918	0.297208	-29.6019	0.567479
19KZGS299	36.73	-28.36	1.01	-30.5	0.44	-30.13	0.26	-30.14	0.91	-29.98	0.16
19KZGS300	36.81	-28.44	0.353553	-29.75	1.0748	-30.455	0.304056	-29.395	0.162635	-28.63	0.565685
19KZGS315	38.02	-28.71	0.00995376	-29.34	0.0297339	-29.26	0.140726	-28.98	0.376134	-28.79	1.20013
19KZGS360	40.92	-26.065	0.770746	-26.015	0.0212132	-27.635	0.318198	-28.165	0.940452	-28.67	0.622254
19KZGS365-366	41.16	-28.2937	0.264904	-29.0954	0.841777	-29.6411	0.280098	-29.043	0.162922	-29.1054	0.455194

## Sheet: Apolar biomarker
Sample NO.	Depth (m)	CPI	C29 bb/(bb+ab+ba)	TS ratio 205/(191+205)	TM ratio 205/(191+205)
19KZGS19	5.35	3.02003	0.17	0	0
19KZGS21	5.52	2.5	0.17	0	0
19KZGS31	7.48	2.579	0	0	0
19KZGS36	8.71	2.8	0.21	0	0
19KZGS38	8.99	2.9
19KZGS40	9.17	3.16341	0.21	0	0
19KZGS47	9.82	3.3	0	0	0
19KZGS52	10.28	3.34	0	0	0
19KZGS55	10.55	4	0.14	0	0
19KZGS56	10.65	3	0.17
19KZGS59	10.92	3.11443	0	0	0
19KZGS62	11.2	2.9	0	0
19KZGS63	11.29	4.06	0.207	0	0
19KZGS64	11.38	3	0.14	0	0
19KZGS65	11.48	4.3	0.11	0	0
19KZGS71	12.03	4.66538	0.13	0	0
19KZGS79	12.72	4.8	0.17	0	0
19KZGS87	13.66	4.44	0.167	0	0
19KZGS88	13.78	4.6	0.16	0	0
19KZGS90	14.02	4.7	0.16	0	0
19KZGS93	14.37	4.03286	0.17	0	0
19KZGS95	14.61	4.3	0.14	0	0
19KZGS96	14.73	4.613	0.143	0	0
19KZGS97	14.85	4.6	0.14	0	0
19KZGS105	15.79	3.33654	0.12	0	0
19KZGS110	16.38	4.36	0.196	0	0
19KZGS115	16.98	3.7	0.13	0	0
19KZGS117	17.21	3.9	0.08	0	0
19KZGS121	17.69	5.93911	0.14	0	0
19KZGS123	17.92	3.4	0.1	0	0
19KZGS128	18.51	3.625	0	0	0
19KZGS131	18.87	2.6	0	0	0
19KZGS134	19.19	3.9	0.13	0	0
19KZGS141	20.18	2.43104	0.23	0	0
19KZGS146	20.89	2.7	0.35	0.38	0.41
19KZGS149	21.31	3.071	0.258	0.08	0.08
19KZGS153	21.79	2.5	0.33	0.37	0.39
19KZGS158	22.48	2.27164	0.21	0.26	0.25
19KZGS163	23.17	4.4	0.29	0	0
19KZGS165	23.45	3.196	0.394	0.05	0.04
19KZGS172	24.42	2.9	0.24	0.19	0.19
19KZGS175	24.84	4	0.3	0.08	0.09
19KZGS177	25.11	3.39122	0.29	0.14	0.13
19KZGS180	25.53	3.7	0.32	0.13	0.13
19KZGS184	26.08	3.68	0.313	0.09	0.11
19KZGS186	26.26	5	0.19	0	0
19KZGS190	26.57	3.6	0.31	0	0
19KZGS194	26.88	2.33242	0.28	0.04	0.07
19KZGS200	27.35	3.7	0.34	0.1	0.09
19KZGS204	27.66	3.926	0.278	0.16	0.17
19KZGS206	27.81	3.5	0.28	0.25	0.26
19KZGS206	27.81	3.5	0.21	0.24	0.23
19KZGS210	28.12	3.5	0.33	0.33	0.37
19KZGS215	28.51	3.11855	0.29	0.38	0.41
19KZGS219	28.82	4.5	0.31	0.1	0.1
19KZGS220	28.9	3.661	0.296	0.07	0.08
19KZGS222	29.06	3.6	0.27	0.12	0.08
19KZGS225	29.29	4.2	0.35	0.07	0.09
19KZGS231	29.76	4.05844	0.34	0.09	0.09
19KZGS232	29.83	3.8	0.31	0	0
19KZGS234	29.98	2.744	0.315	0	0
19KZGS238	30.38	2.2	0.13	0	0
19KZGS250	31.56	3.3	0.1	0	0
19KZGS299	36.73	2.63804	0	0	0
19KZGS300	36.81	4.3	0.07	0	0
19KZGS315	38.02	3.994	0.183	0	0
19KZGS360	40.92	2.9	0.09	0	0
19KZGS365-366	41.16	4.1	0.15	0	0
19KZGS153	21.79	2.3	0.32	0.35	0.38

## Sheet: GDGT data
Sample NO.	Depth (m)	Cren/(cren+GDGT-0)
19KZGS19	5.35	0.4
19KZGS21	5.52	0.3
19KZGS31	7.48	0.7
19KZGS36	8.71	0.7
19KZGS38	8.99	0.9
19KZGS40	9.17	0.8
19KZGS47	9.82	0.9
19KZGS52	10.28	0.8
19KZGS55	10.55	0.8
19KZGS56	10.65	0.9
19KZGS59	10.92
19KZGS62	11.2	0.1
19KZGS63	11.29
19KZGS64	11.38	0.6
19KZGS65	11.48	0.1
19KZGS71	12.03	0.8
19KZGS79	12.72	1
19KZGS87	13.66	0.9
19KZGS88	13.78	0.9
19KZGS90	14.02	1
19KZGS93	14.37
19KZGS95	14.61	0.9
19KZGS96	14.73
19KZGS97	14.85	0.3
19KZGS99	15.08
19KZGS105	15.79	0.9
19KZGS110	16.38	1
19KZGS115	16.98	0.9
19KZGS117	17.21	0.8
19KZGS121	17.69	0.9
19KZGS123	17.92	0.8
19KZGS128	18.51	0.9
19KZGS131	18.87	0.7
19KZGS134	19.19
19KZGS141	20.18
19KZGS146	20.89	0.9
19KZGS149	21.31	1
19KZGS153	21.79
19KZGS153	21.79
19KZGS158	22.48	0.8
19KZGS163	23.17	0.9
19KZGS165	23.45	0.9
19KZGS172	24.42	0.9
19KZGS175	24.84	1
19KZGS177	25.11	0.9
19KZGS180	25.53	0.8
19KZGS184	26.08	0.9
19KZGS186	26.26	0.9
19KZGS190	26.57	0.6
19KZGS194	26.88
19KZGS200	27.35
19KZGS204	27.66
19KZGS206	27.81
19KZGS210	28.12
19KZGS219	28.82
19KZGS220	28.9
19KZGS222	29.06
19KZGS225	29.29
19KZGS225	29.29	0.4
19KZGS231	29.76
19KZGS232	29.83	0.9
19KZGS234	29.98	0.8
19KZGS238	30.38	1
19KZGS250	31.56	0.5
19KZGS299	36.73
19KZGS300	36.81
19KZGS315	38.02	0.9
19KZGS360	40.92	0.9
19KZGS365-366	41.16

## Sheet: Clumped isotope
Sample	n	∆47 (CDES)	s.d. (‰)	s.e. (‰)	95% CI	Temperature (°C)	± 1s (°C)	± 95% C.I. (°C)	d18Ocarb (‰VPDB)	d18O s.e.	d13Ccarb (‰VPDB)	d13C s.e.	Note
Modern oyster	3	0.604	0.017	0.01	0.027819	21.6192	3.22162	8.70952	-4.5	0.11	-5.59	0.07	Modern oyster shell (Magallana hongkongensis) collected from northern South China Sea
Magallana sp.	3	0.573	0.007	0.004	0.0112369	32.329	1.44778	4.01564	-2.82	0.02	0.26	0.01	Oyster fossil (Magallana sp.) collected from 29.8 m depth at the Kuzigongsu section
Magallana sp.	3	0.572	0.006	0.004	0.0105058	32.6942	1.45295	3.77249	-2.45	0.02	1.26	0.01	Oyster fossil (Magallana sp.) collected from 29.8 m depth at the Kuzigongsu section
