# Supplementary material for: Millennial-timescale thermogenic CO2 release preceding the Paleocene-Eocene Thermal Maximum
Source: Nat Commun. 2025 Jun 30;16:5375. doi: 10.1038/s41467-025-60939-3 (PMC12209464; doi:10.1038/s41467-025-60939-3)
Supplement: Supplementary file 4 — Supplementary Dataset 2 [file 41467_2025_60939_MOESM4_ESM.xlsx]

## Sheet: Cyclostratigraphy age models
Sample NO.	Stratigraphic Depth (m)	Age model 1 (kyr) PETM onset=19.89 m	Age model 2 (kyr) PETM onset=19.89 m	Comments
19KZGS38	8.98687	-167.906	-64.4831
19KZGS39	9.07905	-166.403	-64.095
19KZGS40	9.17122	-164.713	-63.7069
19KZGS41	9.26339	-163.023	-63.3187
19KZGS42	9.35557	-161.144	-62.8875
19KZGS43	9.44774	-159.454	-62.4994
19KZGS44	9.53992	-157.764	-62.1112
19KZGS45	9.63209	-156.073	-61.7231
19KZGS46	9.72427	-154.383	-61.335
19KZGS47	9.81644	-152.505	-60.9038
19KZGS48	9.90862	-150.814	-60.5156
19KZGS49	10.0008	-149.124	-60.1275
19KZGS50	10.093	-147.434	-59.7394
19KZGS51	10.1851	-145.555	-59.3081
19KZGS52	10.2773	-143.865	-58.92
19KZGS53	10.3695	-142.175	-58.5319
19KZGS54	10.4617	-140.484	-58.1437	POE
19KZGS55	10.5538	-138.794	-57.7556	POE
19KZGS56	10.646	-136.906	-57.3244	POE
19KZGS57	10.7382	-135.277	-56.9363	POE
19KZGS58	10.8304	-133.739	-56.5481	POE
19KZGS59	10.9225	-132.189	-56.16	POE
19KZGS60	11.0147	-130.64	-55.7719	POE
19KZGS61	11.1069	-128.918	-55.3406	POE
19KZGS62	11.1991	-127.368	-54.9525	POE
19KZGS63	11.2912	-125.819	-54.5644	POE
19KZGS64	11.3834	-124.269	-54.1762	POE
19KZGS65	11.4756	-122.548	-53.745
19KZGS66	11.5678	-120.998	-53.3569
19KZGS67	11.6599	-119.449	-52.9688
19KZGS68	11.7521	-117.899	-52.5806
19KZGS69	11.8443	-116.35	-52.1925
19KZGS70	11.9365	-114.628	-51.7613
19KZGS71	12.0286	-113.079	-51.3731
19KZGS72	12.1208	-111.529	-50.985
19KZGS73	12.213	-109.98	-50.5969
19KZGS74	12.3052	-108.258	-50.1656
19KZGS75	12.3973	-106.708	-49.7775
19KZGS76	12.4895	-105.159	-49.3894
19KZGS77	12.5817	-103.609	-49.0012
19KZGS78	12.6739	-102.06	-48.6131
19KZGS79	12.7154	-101.199	-48.3975
19KZGS80	12.8338	-99.3052	-47.9231
19KZGS81	12.9521	-97.2392	-47.4056
19KZGS82	13.0705	-95.1631	-46.8881
19KZGS83	13.1888	-93.2259	-46.3706
19KZGS84	13.3071	-91.3194	-45.8531
19KZGS85	13.4255	-89.4123	-45.3356
19KZGS86	13.5438	-87.6641	-44.8612
19KZGS87	13.6622	-85.7571	-44.3438
19KZGS88	13.7805	-83.85	-43.8263
19KZGS89	13.8988	-81.9429	-43.3088
19KZGS90	14.0172	-80.0358	-42.7913
19KZGS91	14.1355	-78.1288	-42.2737
19KZGS92	14.2539	-76.3806	-41.7994
19KZGS93	14.3722	-74.4649	-41.2819
19KZGS94	14.4905	-72.6681	-40.7644
19KZGS95	14.6089	-70.8978	-40.2291
19KZGS96	14.7272	-69.1269	-39.4985
19KZGS97	14.8456	-67.356	-38.7679
19KZGS98	14.9639	-65.7328	-38.0982
19KZGS99	15.0822	-63.9619	-37.3676
19KZGS100	15.2006	-62.191	-36.6371
19KZGS101	15.3189	-60.4202	-35.9065
19KZGS102	15.4373	-58.6493	-35.1759
19KZGS103	15.5556	-56.8785	-34.4453
19KZGS104	15.6739	-55.2552	-33.7756
19KZGS105	15.7923	-53.4764	-33.045
19KZGS106	15.9106	-51.9164	-32.3144
19KZGS107	16.029	-50.3669	-31.5838
19KZGS108	16.1473	-48.8174	-30.8532
19KZGS109	16.2656	-47.2679	-30.1226
19KZGS110	16.384	-45.8475	-29.4529
19KZGS111	16.5023	-44.298	-28.7224
19KZGS112	16.6207	-42.7485	-27.9918
19KZGS113	16.739	-41.199	-27.2612
19KZGS114	16.8573	-39.6495	-26.5306
19KZGS115	16.9757	-38.1	-25.8
19KZGS116	17.094	-36.6796	-25.1303
19KZGS117	17.2124	-35.1301	-24.3997
19KZGS118	17.3307	-33.5832	-23.6691
19KZGS119	17.449	-31.9936	-22.9385
19KZGS120	17.5674	-30.3353	-22.2079
19KZGS121	17.6857	-28.6825	-21.4774
19KZGS122	17.8041	-27.1674	-20.8076
19KZGS123	17.9224	-25.5146	-20.0771
19KZGS124	18.0407	-23.8618	-19.176
19KZGS125	18.1591	-22.209	-17.934
19KZGS126	18.2774	-20.5562	-16.692
19KZGS127	18.3958	-18.9034	-15.45
19KZGS128	18.5141	-17.3883	-14.3115
19KZGS129	18.6324	-15.7356	-13.0695
19KZGS130	18.7508	-14.0828	-11.8275
19KZGS131	18.8691	-12.4173	-10.5855
19KZGS132	18.9874	-10.9223	-9.3435
19KZGS133	19.0439	-10.3153	-8.826
19KZGS134	19.1857	-8.4924	-7.2735
19KZGS135	19.3276	-6.79099	-5.8245
19KZGS136	19.4694	-5.08957	-4.3755
19KZGS137	19.6113	-3.38816	-2.9265
19KZGS138	19.7531	-1.68675	-1.4775
19KZGS139	19.895	0	-0.0285	PETM onset
19KZGS140	20.0368	1.8376	1.31195	PETM onset
19KZGS141	20.1786	3.53901	2.01878	PETM onset
19KZGS142	20.3205	5.24043	2.72561	PETM onset
19KZGS143	20.4623	6.94184	3.43244	PETM onset
19KZGS144	20.6042	8.64325	4.13927	PETM onset
19KZGS145	20.746	10.0519	4.89659	PETM
19KZGS146	20.8878	11.3666	5.60341	PETM
19KZGS147	21.0297	12.6813	6.31024	PETM
19KZGS148	21.1715	13.9961	7.01707	PETM
19KZGS149	21.3134	15.3108	7.7239	PETM
19KZGS150	21.4552	16.7194	8.48122	PETM
19KZGS151	21.5971	18.0342	9.18805	PETM
19KZGS152	21.7389	19.3489	9.89488	PETM
19KZGS153	21.7892	19.8184	10.1473	PETM
19KZGS154	21.9277	21.1332	10.8541	PETM
19KZGS155	22.0662	22.4479	11.561	PETM
19KZGS156	22.2047	23.6687	12.2173	PETM
19KZGS157	22.3432	24.9834	12.9241	PETM
19KZGS158	22.4817	26.2982	13.631	PETM
19KZGS159	22.6202	27.6129	14.3378	PETM
19KZGS160	22.7587	28.9245	15.0446	PETM
19KZGS161	22.8972	30.2871	15.7515	PETM
19KZGS162	23.0357	31.6644	16.4583	PETM
19KZGS163	23.1742	32.9433	17.1146	PETM
19KZGS164	23.3127	34.3207	17.8215	PETM
19KZGS165	23.4512	35.698	18.5283	PETM
19KZGS166	23.5897	37.0753	19.2351	PETM
19KZGS167	23.7282	38.4527	19.942	PETM
19KZGS168	23.8667	39.83	20.6488	PETM
19KZGS169	24.0052	41.2073	21.3556	PETM
19KZGS170	24.1437	42.4863	21.9189	PETM
19KZGS171	24.2822	43.8636	22.3003	PETM
19KZGS172	24.4207	45.241	22.6816	PETM
19KZGS173	24.5592	46.6183	23.0629	PETM
19KZGS174	24.6977	47.9956	23.4442	PETM
19KZGS175	24.8362	49.3602	23.8255	PETM
19KZGS176	24.9747	50.8561	24.1796	PETM
19KZGS177	25.1132	52.6749	24.5609	PETM
19KZGS178	25.2517	54.4826	24.9422	PETM
19KZGS179	25.3902	56.2904	25.3236	PETM
19KZGS180	25.5287	58.0981	25.7049	PETM
19KZGS181	25.6672	59.9059	26.0862	PETM
19KZGS182	25.8057	61.7136	26.4675	PETM
19KZGS183	25.9442	63.3922	26.8216	PETM
19KZGS184	26.0827	65.2	27.2029	PETM
19KZGS185	26.2212	67.0077	27.5842	PETM
19KZGS186	26.2611	67.5242	27.6932	PETM
19KZGS187	26.3387	68.5573	27.9111	PETM
19KZGS188	26.4164	69.5902	28.1289	PETM
19KZGS189	26.494	70.4941	28.3196	PETM
19KZGS190	26.5717	71.5271	28.5375	PETM
19KZGS191	26.6493	72.5601	28.7554	PETM
19KZGS192	26.727	73.5931	28.9733	PETM
19KZGS193	26.8046	74.497	29.1639	PETM
19KZGS194	26.8823	75.53	29.3818	PETM
19KZGS195	26.9599	76.563	29.5997	PETM
19KZGS196	27.0376	77.596	29.8176	PETM
19KZGS197	27.1152	78.629	30.0355	PETM
19KZGS198	27.1929	79.5329	30.2262	PETM
19KZGS199	27.2705	80.5659	30.4441	PETM
19KZGS200	27.3482	81.5989	30.662	PETM
19KZGS201	27.4258	82.6319	30.8799	PETM
19KZGS202	27.5035	83.5358	31.0705	PETM
19KZGS203	27.5811	84.5687	31.2884	PETM
19KZGS204	27.6588	85.6018	31.5063	PETM
19KZGS205	27.7364	86.6347	31.7242	PETM
19KZGS206	27.8141	87.5386	31.9149	PETM
19KZGS207	27.8918	88.5716	32.1328	PETM
19KZGS208	27.9694	89.6046	32.3507	PETM
19KZGS209	28.0471	90.6324	32.5686	PETM
19KZGS210	28.1247	91.553	32.7592	PETM
19KZGS211	28.2024	92.6606	32.9771	PETM
19KZGS212	28.28	93.7625	33.195	PETM
19KZGS213	28.3577	94.8643	33.4129	PETM
19KZGS214	28.4353	95.9662	33.6308	PETM
19KZGS215	28.513	96.9303	33.8214	PETM
19KZGS216	28.5906	98.0322	34.0393	PETM
19KZGS217	28.6683	99.1341	34.2572	PETM
19KZGS218	28.7459	100.236	34.4751	PETM
19KZGS219	28.8236	101.2	34.6658	PETM
19KZGS220	28.9012	102.302	34.8837	PETM
19KZGS221	28.9789	103.404	35.1016	PETM
19KZGS222	29.0565	104.506	35.3195	PETM
19KZGS223	29.1342	105.47	35.5101	PETM
19KZGS224	29.2118	106.572	35.728	PETM
19KZGS225	29.2895	107.674	35.9459	PETM
19KZGS226	29.3671	108.775	36.1638	PETM
19KZGS227	29.4448	109.74	36.3545	PETM
19KZGS228	29.5224	110.836	36.5724	PETM
19KZGS229	29.6001	111.943	36.7903	PETM
19KZGS230	29.6778	113.314	37.0082	PETM
19KZGS231	29.7554	114.698	37.2261	PETM
19KZGS232	29.8331	115.903	37.4167	PETM
19KZGS233	29.8864	116.936	37.5801	PETM
19KZGS234	29.9846	118.486	37.8253	PETM
19KZGS235	30.0828	120.207	38.0976	PETM
19KZGS236	30.181	121.929	38.37	PETM
19KZGS237	30.2791	123.651	38.6424	PETM
19KZGS238	30.3773	125.372	38.9147	PETM
19KZGS239	30.4755	127.094	39.1871	PETM
19KZGS240	30.5737	128.643	39.4322
19KZGS241	30.6719	130.365	39.7046
19KZGS242	30.7701	132.051	39.977
19KZGS243	30.8683	134.189	40.2493
19KZGS244	30.9664	136.506	40.5217
19KZGS245	31.0646	138.572	40.7668
19KZGS246	31.1628	140.867	41.0392
19KZGS247	31.261	143.163	41.3116
19KZGS248	31.3592	145.458	41.5839
19KZGS249	31.4574	147.754	41.8563
19KZGS250	31.5556	150.049	42.1287
19KZGS251	31.6537	152.178	42.3738
19KZGS252	31.7519	154.041	42.7507
19KZGS253	31.8501	155.477	43.2321
19KZGS254	31.9483	156.953	43.7135
19KZGS255	32.0465	158.428	44.1949
19KZGS256	32.1447	159.756	44.6281
19KZGS257	32.2428	161.232	45.1095
19KZGS258	32.341	162.708	45.5909
19KZGS259	32.4392	164.184	46.0723
19KZGS260	32.5374	165.659	46.5537
19KZGS261	32.5917	166.397	46.7944
19KZGS262	32.7083	168.168	47.3721
19KZGS263	32.825	169.939	47.9498
19KZGS264	32.9417	171.562	48.4793
19KZGS265	33.0584	173.333	49.057
19KZGS266	33.1751	175.104	49.6347
19KZGS267	33.2917	176.727	50.1642
19KZGS268	33.4084	178.498	50.7419
19KZGS269	33.5251	180.269	51.3195
19KZGS270	33.6418	181.892	51.8491
19KZGS271	33.7584	183.663	52.4267
19KZGS272	33.8751	185.434	53.0044
19KZGS273	33.9918	187.057	53.534
19KZGS274	34.1085	188.828	54.1116
19KZGS275	34.2252	190.599	54.6893
19KZGS276	34.3418	192.222	55.2188
19KZGS277	34.4585	193.977	55.7965
19KZGS278	34.5752	195.956	56.3742
19KZGS279	34.6919	197.854	56.9037
19KZGS280	34.8085	199.92	57.4814
19KZGS281	34.9252	201.986	58.0591
19KZGS282	35.0419	203.88	58.5886
19KZGS283	35.1586	205.946	59.1663
19KZGS284	35.2753	208.012	59.744
19KZGS285	35.3919	209.906	60.2735
19KZGS286	35.5086	211.972	60.8512
19KZGS287	35.6253	214.033	61.4288
19KZGS288	35.742	215.983	61.9584
19KZGS289	35.8586	218.248	62.536
19KZGS290	35.9753	220.502	63.1137
19KZGS291	36.092	222.568	63.5615
19KZGS292	36.2087	224.822	64.0302
19KZGS293	36.2488	225.573	64.1864
19KZGS294	36.3295	227.076	64.4989
19KZGS295	36.4102	228.578	64.8113
19KZGS296	36.4909	230.081	65.1238
19KZGS297	36.5717	231.583	65.4362
19KZGS298	36.6524	233.086	65.7487
19KZGS299	36.7331	234.594	66.0611
19KZGS300	36.8139	236.081	66.3736
19KZGS301	36.8946	237.453	66.686
19KZGS302	36.9753	239.002	67.0375
19KZGS303	37.056	240.38	67.35
19KZGS304	37.1368	241.757	67.6625
19KZGS305	37.2175	243.134	67.9749
19KZGS306	37.2982	244.512	68.2874
19KZGS307	37.379	245.889	68.5998
19KZGS308	37.4597	247.266	68.9123
19KZGS309	37.5404	248.644	69.2247
19KZGS310	37.6211	250.021	69.5372
19KZGS311	37.7019	251.398	69.8496
19KZGS312	37.7826	252.776	70.1621
19KZGS313	37.8633	254.153	70.4745
19KZGS314	37.9441	255.53	70.787
19KZGS315	38.0248	256.908	71.0994
19KZGS316	38.1055	258.457	71.4509
19KZGS317	38.1863	259.834	71.7634
19KZGS318	38.267	261.212	72.0758
19KZGS319	38.3477	262.589	72.3883
19KZGS320	38.4284	263.966	72.7008
19KZGS321	38.5092	265.344	73.0132
19KZGS322	38.5899	266.721	73.3257
19KZGS323	38.6706	268.098	73.6381
19KZGS324	38.7514	269.476	73.9506
19KZGS325	38.8321	270.853	74.263
19KZGS326	38.9128	272.23	74.5755
19KZGS327	38.9935	273.608	74.8879
19KZGS328	39.0743	274.985	75.2004
19KZGS329	39.155	276.535	75.5519
19KZGS330	39.2357	277.912	75.8643
19KZGS331	39.3165	279.289	76.1768
19KZGS332	39.3972	280.667	76.4892
19KZGS333	39.4779	282.044	76.8017
19KZGS334	39.5586	283.421	77.1142
19KZGS335	39.6394	284.799	77.4266
19KZGS336	39.7201	286.176	77.7391
19KZGS337	39.8008	287.553	78.0515
19KZGS338	39.8816	288.931	78.364
19KZGS339	39.9623	290.308	78.6764
19KZGS340	40.043	291.685	78.9889
19KZGS341	40.1238	293.063	79.3013
19KZGS342	40.1442	293.407	79.3794
19KZGS343	40.1875	294.268	79.5747
19KZGS344	40.2308	294.956	79.7309
19KZGS345	40.2741	295.645	79.8872
19KZGS346	40.3174	296.504	80.0825
19KZGS347	40.3607	297.184	80.2387
19KZGS348	40.404	297.883	80.3949
19KZGS349	40.4472	298.812	80.5902
19KZGS350	40.4905	299.573	80.7464
19KZGS351	40.5338	300.325	80.9026
19KZGS352	40.5771	301.264	81.0979
19KZGS353	40.6204	302.015	81.2542
19KZGS354	40.6637	302.767	81.4104
19KZGS355	40.707	303.706	81.6057
19KZGS356	40.7502	304.457	81.7619
19KZGS357	40.7935	305.208	81.9181
19KZGS358	40.8368	306.147	82.1134
19KZGS359	40.8801	306.899	82.2696
19KZGS360	40.9234	307.65	82.4258
19KZGS361	40.9667	308.589	82.6211
19KZGS362	41.01	309.34	82.7774
19KZGS363	41.0532	310.091	82.9336
19KZGS364	41.0965	311.031	83.1289
19KZGS365	41.1398	311.782	83.2851
19KZGS366	41.1831	312.533	83.4413
19KZGS367	41.2264	313.472	83.6366
19KZGS368	41.2697	314.223	83.7928
19KZGS369	41.313	314.975	83.9429
19KZGS370	41.3562	315.914	84.1071
19KZGS385	41.3973	316.665	84.2386
19KZGS386	41.43	317.234	84.3371
19KZGS387	41.4627	317.804	84.4357
19KZGS388	41.4954	318.543	84.5671
19KZGS389	41.5281	319.071	84.6657
19KZGS390	41.5608	319.583	84.7643
19KZGS391	41.5935	320.093	84.8629
19KZGS392	41.6262	320.781	84.9943
19KZGS393	41.6589	321.298	85.0929
19KZGS394	41.6916	321.814	85.1914
19KZGS395	41.7243	322.331	85.29
19KZGS396	41.757	323.02	85.4214
19KZGS397	41.7897	323.536	85.52
19KZGS398	41.8224	324.053	85.6186
19KZGS399	41.8551	324.741	85.75
19KZGS400	41.8878	325.258	85.8486
19KZGS401	41.9205	325.774	85.9471
19KZGS402	41.9531	326.291	86.0457
19KZGS403	41.9858	326.979	86.1771
19KZGS404	42.0185	327.496	86.2757
19KZGS405	42.0512	328.012	86.3743
19KZGS406	42.0839	328.529	86.4729
19KZGS407	42.1166	329.218	86.6043
19KZGS421	42.1754	330.251	86.8014
19KZGS422	42.2681	331.8	87.0971
19KZGS423	42.3608	333.35	87.3929
19KZGS424	42.4534	334.899	87.6886
19KZGS425	42.5461	336.621	88.0171
19KZGS426	42.6388	338.177	88.3129
19KZGS427	42.7315	339.689	88.6086
19KZGS428	42.8241	341.11	88.9043
19KZGS429	42.9168	342.7	89.2329
19KZGS430	43.0095	344.13	89.5286
19KZGS431	43.1022	345.56	89.8243
19KZGS432	43.1948	346.99	90.12
19KZGS433	43.2875	348.58	90.4486
19KZGS434	43.3802	350.01	90.7443
19KZGS435	43.4729	351.44	91.04
19KZGS436	43.5655	353.03	91.3686
19KZGS437	43.6582	354.46	91.6643
19KZGS438	43.7509	355.89	91.96
19KZGS439	43.8436	357.32	92.2557
19KZGS440	43.9362	358.91	92.5843
19KZGS441	44.0289	360.34	92.88
19KZGS442	44.1216	361.77	93.1757
19KZGS443	44.2143	363.201	93.4714
19KZGS444	44.307	364.79	93.8
19KZGS445	44.3996	366.22	94.0957
19KZGS446	44.4923	367.65	94.3914
19KZGS447	44.585	369.081	94.6871
19KZGS448	44.6777	370.67	95.0157
19KZGS449	44.7703	372.1	95.3114
19KZGS450	44.863	373.531	95.6071
19KZGS451	44.9557	375.12	95.9357
19KZGS452	45.0484	376.55	96.2314
19KZGS453	45.141	377.98	96.5271
19KZGS454	45.2337	379.402	96.8229
19KZGS455	45.3264	381.064	97.1514
19KZGS456	45.4191	382.777	97.4471
19KZGS457	45.5117	384.467	97.7429
19KZGS458	45.6044	386.158	98.0386
19KZGS459	45.6971	388.036	98.3671
19KZGS460	45.7898	389.726	98.6629
19KZGS461	45.8824	391.417	98.9586
19KZGS462	45.9751	393.295	99.2871
19KZGS463	46.0678	394.985	99.5829
19KZGS464	46.1605	396.676	99.8786
19KZGS465	46.2532	398.366	100.174
19KZGS466	46.3458	400.244	100.503
19KZGS467	46.4385	401.935	100.799
19KZGS468	46.5312	403.625	101.094
19KZGS469	46.6239	405.315	101.39
19KZGS470	46.7165	407.193	101.719
19KZGS471	46.8092	408.884	102.014
19KZGS472	46.9019	410.574	102.31
19KZGS473	46.9946	412.265	102.606
19KZGS474	47.0872	414.143	102.934
19KZGS475	47.1799	415.833	103.23
19KZGS476	47.2726	417.523	103.526
19KZGS477	47.3653	419.402	103.854
19KZGS478	47.4579	421.092	104.15
19KZGS479	47.5506	422.782	104.446
19KZGS480	47.64	424.473	104.741
